# Supplementary material for: 2-Amino-5-oxo-4-phenyl-5,6,7,8-tetra­hydro-4H-chromene-3-carbonitrile
Source: Acta Crystallogr Sect E Struct Rep Online. 2011 Mar 9;67(Pt 4):o832. doi: 10.1107/S1600536811008130 (PMC3099830; doi:10.1107/S1600536811008130)
Supplement: Supplementary file 2 [file e-67-0o832-Isup2.hkl]

# 
# h,k,l, Fc-squared, Fo-squared, sigma(Fo-squared) and status flag 
# 
data_I
_shelx_title ' 100901f in C2/c' 
_shelx_refln_list_code          4 
_shelx_F_calc_maximum      368.17 
_exptl_crystal_F_000      1120.00 
_reflns_d_resolution_high  0.8404 
 
loop_ 
 _symmetry_equiv_pos_as_xyz 
 'x, y, z' 
 '-x, y, -z+1/2' 
 'x+1/2, y+1/2, z' 
 '-x+1/2, y+1/2, -z+1/2' 
 '-x, -y, -z' 
 'x, -y, z-1/2' 
 '-x+1/2, -y+1/2, -z' 
 'x+1/2, -y+1/2, z-1/2' 
 
_cell_length_a    20.2100 
_cell_length_b     8.8161 
_cell_length_c    16.3862 
_cell_angle_alpha  90.000 
_cell_angle_beta   99.537 
_cell_angle_gamma  90.000 
 
_shelx_F_squared_multiplier     1.000 
 
loop_ 
 _refln_index_h 
 _refln_index_k 
 _refln_index_l 
 _refln_F_squared_calc 
 _refln_F_squared_meas 
 _refln_F_squared_sigma 
 _refln_observed_status 
   2   0   0    15179.51    16843.02    228.35 o 
   4   0   0    40441.40    40582.63   1353.60 o 
   6   0   0    35511.37    38805.57    312.51 o 
   8   0   0      458.95      525.84     39.60 o 
  10   0   0     1689.42     1802.02     76.25 o 
  12   0   0     1509.03     1422.55     74.66 o 
  14   0   0        4.06       18.03     22.69 o 
  16   0   0       92.25      112.87     35.58 o 
  18   0   0      205.54      135.29     39.13 o 
  20   0   0      105.38      144.34     68.76 o 
  22   0   0        7.60       38.07     58.34 o 
   1   1   0    17887.99    19363.90    431.57 o 
   3   1   0     2102.95     2309.06     33.38 o 
   5   1   0    67276.62    66885.52    322.91 o 
   7   1   0    19450.54    20295.73    397.37 o 
   9   1   0      795.48      755.09     33.38 o 
  11   1   0     2051.24     2065.78     60.45 o 
  13   1   0        0.03        4.63     14.99 o 
  15   1   0      311.62      253.79     29.26 o 
  17   1   0      138.62      123.11     26.23 o 
  19   1   0       61.91       65.58     29.25 o 
  21   1   0       22.51       57.92     39.82 o 
  23   1   0        0.75       -7.96     60.42 o 
   0   2   0    25549.14    23819.87    291.35 o 
   2   2   0     3567.61     3727.79     59.68 o 
   4   2   0     2275.64     2391.51     64.86 o 
   6   2   0      667.23      648.25     24.06 o 
   8   2   0     1309.28     1401.33    131.45 o 
  10   2   0     8892.01     8918.55    268.70 o 
  12   2   0     2326.06     2434.46     76.21 o 
  14   2   0      953.31     1041.15     50.97 o 
  16   2   0      977.54     1027.53     66.52 o 
  18   2   0      149.38      138.32     32.03 o 
  20   2   0       46.99       46.39     33.38 o 
  22   2   0       25.61       37.05     46.32 o 
   1   3   0        4.97        5.51     14.91 o 
   3   3   0     6232.17     6885.53    142.55 o 
   5   3   0      973.88      959.65     30.18 o 
   7   3   0     1682.95     1702.94     42.31 o 
   9   3   0     1184.35     1101.82     41.11 o 
  11   3   0       84.17       70.28     17.18 o 
  13   3   0      819.84      779.32     41.94 o 
  15   3   0     1251.07     1429.48     75.51 o 
  17   3   0       86.60      123.81     38.52 o 
  19   3   0       16.19       19.70     35.29 o 
  21   3   0        9.05       -0.90     35.25 o 
   0   4   0     2466.16     2443.73    119.80 o 
   2   4   0      305.14      235.28     29.92 o 
   4   4   0     2736.66     3216.86     78.84 o 
   6   4   0      368.28      352.82     21.65 o 
   8   4   0      533.02      524.66     27.26 o 
  10   4   0      193.97      188.04     19.63 o 
  12   4   0      570.93      552.21     45.49 o 
  14   4   0       77.89       38.74     33.81 o 
  16   4   0       88.36       71.58     34.22 o 
  18   4   0      108.35      141.62     49.78 o 
  20   4   0      129.82      175.35     55.00 o 
   1   5   0       68.76       59.53     23.11 o 
   3   5   0        4.35       -3.01     16.98 o 
   5   5   0       38.14       37.86     15.36 o 
   7   5   0      861.76      927.09     42.59 o 
   9   5   0      189.18      183.30     20.51 o 
  11   5   0      249.55      150.67     41.67 o 
  13   5   0       24.59       22.75     33.17 o 
  15   5   0        1.82      -29.58     25.48 o 
  17   5   0        3.52       15.21     52.94 o 
  19   5   0        0.05        1.18     45.66 o 
   0   6   0       12.74       -9.09     31.25 o 
   2   6   0      437.68      424.52     47.07 o 
   4   6   0      100.73      108.40     22.26 o 
   6   6   0       14.86       28.68     17.00 o 
   8   6   0       19.80       21.84     32.91 o 
  10   6   0       25.07        7.82     29.63 o 
  12   6   0      242.84      253.05     51.47 o 
  14   6   0        1.78      -13.67     27.16 o 
  16   6   0       60.28       55.46     46.68 o 
  18   6   0       10.51       32.27     45.92 o 
   1   7   0       60.37       68.09     29.78 o 
   3   7   0      158.40      156.65     29.48 o 
   5   7   0      338.21      305.49     49.72 o 
   7   7   0       76.81       61.68     33.32 o 
   9   7   0       51.52       49.12     33.80 o 
  11   7   0      373.78      367.20     64.02 o 
  13   7   0       34.59       45.89     34.24 o 
  15   7   0       96.80      104.10     53.98 o 
  17   7   0       31.89       28.08     47.07 o 
   0   8   0      153.90       58.34     46.03 o 
   2   8   0       24.01       -1.73     23.93 o 
   4   8   0        0.60        0.83     28.57 o 
   6   8   0       37.62       22.65     34.94 o 
   8   8   0        5.40       -9.68     29.85 o 
  10   8   0      103.79       92.06     48.79 o 
  12   8   0       17.91        5.74     37.84 o 
  14   8   0        0.71      -12.37     34.23 o 
   1   9   0       71.41       45.52     34.00 o 
   3   9   0        0.61        7.91     38.71 o 
   5   9   0       30.38       18.07     35.25 o 
   7   9   0        1.83       -2.13     45.86 o 
   9   9   0        1.60        6.93     46.87 o 
  11   9   0       33.59       28.07     44.28 o 
   2  10   0       16.25       -1.14     41.86 o 
   4  10   0       10.17       15.40     52.94 o 
   6  10   0        0.61      -45.57     66.96 o 
 -23   1   1        2.47       25.95     67.24 o 
 -21   1   1       35.39        5.03     41.46 o 
 -19   1   1      108.75      125.03     36.17 o 
 -17   1   1      137.39      147.10     31.79 o 
 -15   1   1      561.96      527.98     50.49 o 
 -13   1   1      553.09      601.47     36.25 o 
 -11   1   1     3536.00     3728.34    117.57 o 
  -9   1   1     1295.27     1685.17    145.51 o 
  -7   1   1     6118.25     6807.48    134.54 o 
  -5   1   1    71673.98    73068.88   2657.91 o 
  -3   1   1        2.54       12.91      9.28 o 
  -1   1   1     1990.07     2066.64     31.31 o 
   1   1   1      613.33      610.03     23.10 o 
   3   1   1     3937.04     3756.62     45.14 o 
   5   1   1     9579.15     9096.85    119.23 o 
   7   1   1      730.45      639.23     27.31 o 
   9   1   1      230.96      223.27     20.60 o 
  11   1   1      142.25       96.48     18.03 o 
  13   1   1      279.90      322.17     29.19 o 
  15   1   1      337.81      284.90     30.98 o 
  17   1   1      487.04      507.08     41.00 o 
  19   1   1       78.53       62.87     34.83 o 
  21   1   1       17.23       11.28     40.50 o 
  23   1   1        6.07      -19.51     58.53 o 
 -22   2   1        2.57       -7.39     42.95 o 
 -20   2   1        8.60       21.94     31.89 o 
 -18   2   1      137.80      139.12     35.84 o 
 -16   2   1       92.22       58.67     24.64 o 
 -14   2   1      266.98      248.09     28.30 o 
 -12   2   1     3269.85     3504.31    121.09 o 
 -10   2   1     3745.99     3767.95     76.25 o 
  -8   2   1     1269.39     1170.45     37.75 o 
  -6   2   1     6471.58     6478.61    183.31 o 
  -4   2   1       36.03       43.60      8.61 o 
  -2   2   1     8687.83     8356.82    246.39 o 
   0   2   1    25237.12    26178.17   1695.15 o 
   2   2   1     1040.42     1025.65     62.63 o 
   4   2   1     2532.06     2543.12     44.76 o 
   6   2   1      248.13      190.79     14.95 o 
   8   2   1      146.39      167.44     18.01 o 
  10   2   1      967.24      925.17     58.06 o 
  12   2   1      203.24      204.99     23.46 o 
  14   2   1      590.82      647.83     41.27 o 
  16   2   1       97.77      100.21     23.79 o 
  18   2   1        9.97       -6.38     34.68 o 
  20   2   1       34.84        0.00     47.26 o 
  22   2   1        6.78      -22.11     37.12 o 
 -21   3   1      211.61      199.47     56.00 o 
 -19   3   1        2.31       -3.41     39.70 o 
 -17   3   1      246.55      247.55     40.69 o 
 -15   3   1        2.76        2.16     21.25 o 
 -13   3   1      105.19       76.61     25.85 o 
 -11   3   1        2.59        1.07     12.62 o 
  -9   3   1      131.86      151.64     18.03 o 
  -7   3   1        0.34       -5.58     10.02 o 
  -5   3   1      944.82      985.45     29.10 o 
  -3   3   1      143.02      122.21     12.92 o 
  -1   3   1     2568.48     2587.50    161.80 o 
   1   3   1      383.42      375.30     31.76 o 
   3   3   1     1390.65     1361.87     45.98 o 
   5   3   1     9064.95     9267.89    200.63 o 
   7   3   1      927.64      898.58     39.94 o 
   9   3   1      675.32      721.48     46.94 o 
  11   3   1       65.73       40.61     15.90 o 
  13   3   1       86.39       77.19     19.64 o 
  15   3   1      219.77      260.73     48.77 o 
  17   3   1       47.44       71.54     42.87 o 
  19   3   1       16.96       32.46     35.94 o 
  21   3   1       17.47       52.33     34.85 o 
 -22   4   1       22.02       26.42     47.83 o 
 -20   4   1       27.85       36.21     35.71 o 
 -18   4   1        0.37        2.19     32.34 o 
 -16   4   1       96.22       80.29     34.14 o 
 -14   4   1        3.80      -16.38     18.55 o 
 -12   4   1       10.18        0.50     17.51 o 
 -10   4   1        3.86      -11.24     12.77 o 
  -8   4   1      748.23      742.02     30.61 o 
  -6   4   1       42.64       26.25     11.91 o 
  -4   4   1        2.15        5.26     12.37 o 
  -2   4   1     5890.15     6090.39    411.01 o 
   0   4   1     5726.75     5805.59    131.18 o 
   2   4   1     1272.33     1257.27     64.35 o 
   4   4   1     3190.24     3840.57     87.53 o 
   6   4   1      844.56      834.14     37.88 o 
   8   4   1        8.21       -4.82     11.62 o 
  10   4   1     1431.25     1487.93     51.60 o 
  12   4   1      766.65      740.09     57.82 o 
  14   4   1      128.45      138.68     38.98 o 
  16   4   1        8.53        2.63     35.56 o 
  18   4   1        2.93      -16.52     33.03 o 
  20   4   1        8.49       55.18     46.46 o 
 -21   5   1       60.64      143.01     89.03 o 
 -19   5   1        1.42        1.66     36.49 o 
 -17   5   1       21.67       13.53     36.27 o 
 -15   5   1        7.41      -12.92     28.04 o 
 -13   5   1      221.40      193.20     48.71 o 
 -11   5   1      274.18      236.52     32.81 o 
  -9   5   1       21.27       29.95     20.14 o 
  -7   5   1      903.37      960.11     41.34 o 
  -5   5   1      105.02       87.74     19.22 o 
  -3   5   1      595.73      525.39     45.86 o 
  -1   5   1      756.04      733.14     53.83 o 
   1   5   1       70.38       57.30     23.22 o 
   3   5   1      110.70      144.67     23.92 o 
   5   5   1      998.39     1107.63     55.02 o 
   7   5   1      179.84      125.51     20.67 o 
   9   5   1       85.70       62.93     16.83 o 
  13   5   1       98.37       86.51     39.58 o 
  15   5   1      133.05      131.68     45.76 o 
  17   5   1       40.62       27.14     32.08 o 
  19   5   1       62.16       76.11     50.44 o 
 -18   6   1        3.82       30.26     43.67 o 
 -16   6   1       37.06       24.32     34.82 o 
 -14   6   1       38.99       56.56     38.91 o 
 -12   6   1       16.45       53.07     39.49 o 
 -10   6   1        0.12       11.59     25.83 o 
  -8   6   1       81.22       80.96     32.58 o 
  -6   6   1      489.49      431.92     40.46 o 
  -4   6   1       66.79       60.23     17.53 o 
  -2   6   1        8.29       16.78     22.12 o 
   0   6   1      187.29      170.24     32.15 o 
   2   6   1     1216.23     1099.90     57.89 o 
   4   6   1      262.83      298.00     34.43 o 
   6   6   1       84.81       64.72     23.88 o 
   8   6   1       78.77       68.62     19.15 o 
  10   6   1       29.51       30.02     31.62 o 
  12   6   1        4.84       10.54     37.88 o 
  14   6   1       24.58       12.23     34.68 o 
  16   6   1        0.16        2.05     35.04 o 
  18   6   1        0.99       17.99     47.46 o 
 -17   7   1        0.05       -6.65     37.01 o 
 -15   7   1        7.29      -17.49     38.91 o 
 -13   7   1       15.99       12.40     35.50 o 
 -11   7   1       60.97       34.76     36.07 o 
  -9   7   1        4.28       -6.65     37.61 o 
  -7   7   1       86.37       74.61     32.75 o 
  -5   7   1       10.64        9.38     22.08 o 
  -3   7   1      397.59      432.55     42.28 o 
  -1   7   1        6.94       -6.70     20.55 o 
   1   7   1        0.08        0.19     20.91 o 
   3   7   1       37.20       13.98     21.12 o 
   5   7   1      110.46      110.28     27.49 o 
   7   7   1      103.47       74.15     35.02 o 
   9   7   1       73.38       52.12     35.40 o 
  11   7   1        8.98       46.97     37.63 o 
  13   7   1        0.25       32.25     39.80 o 
  15   7   1       11.62       44.52     40.34 o 
  17   7   1        0.46      -12.36     46.48 o 
 -14   8   1       10.22       38.87     42.26 o 
 -12   8   1       40.36       25.81     46.24 o 
 -10   8   1        1.11       13.42     41.96 o 
  -8   8   1      237.69      273.40     58.40 o 
  -6   8   1      376.70      295.70     55.21 o 
  -4   8   1        1.99      -19.10     35.04 o 
  -2   8   1        0.09        8.71     25.09 o 
   0   8   1       22.64       -8.65     23.58 o 
   2   8   1       39.58       41.63     26.96 o 
   4   8   1        0.03       -7.20     34.28 o 
   6   8   1       11.95       24.57     29.53 o 
   8   8   1        4.11      -24.19     33.11 o 
  10   8   1        2.04        9.35     39.07 o 
  12   8   1        0.28      -56.95     47.87 o 
  14   8   1        1.75        0.81     51.32 o 
 -11   9   1        1.92       32.38     46.20 o 
  -9   9   1       16.98       58.63     52.48 o 
  -7   9   1        0.05       39.41     46.43 o 
  -5   9   1        7.45      -10.71     30.79 o 
  -3   9   1       95.81      154.37     72.83 o 
  -1   9   1      189.24      167.80     46.37 o 
   1   9   1        1.47      -32.28     32.07 o 
   3   9   1       33.80       30.12     55.31 o 
   5   9   1       32.93        5.86     41.79 o 
   7   9   1        3.50       -5.29     32.45 o 
   9   9   1        5.48        9.06     40.83 o 
  11   9   1        0.17      -33.31     33.52 o 
  -6  10   1        0.39       49.42     42.18 o 
  -4  10   1        1.78      -21.78     40.34 o 
  -2  10   1        6.67       -7.20     55.50 o 
   0  10   1        0.39       10.61     61.75 o 
   2  10   1       24.88        2.84     37.50 o 
   4  10   1       29.96       68.45     68.85 o 
   6  10   1        2.42       37.04     45.04 o 
 -24   0   2       52.91       47.92     59.10 o 
 -22   0   2      186.68      137.90     75.96 o 
 -20   0   2       15.23       31.06     43.57 o 
 -18   0   2     1166.24     1316.25    140.25 o 
 -16   0   2       79.57       92.24     33.57 o 
 -14   0   2       61.34       53.18     24.64 o 
 -12   0   2     2040.22     2194.13     89.71 o 
 -10   0   2      138.43      144.52     25.19 o 
  -8   0   2        3.85        5.23     14.28 o 
  -6   0   2     4729.80     5030.41    113.46 o 
  -4   0   2      422.53      433.35     38.67 o 
  -2   0   2     7803.17     7330.68    129.24 o 
   0   0   2      105.09       87.49      8.30 o 
   2   0   2   135548.63   123614.17    946.17 o 
   4   0   2      332.09      291.39     22.61 o 
   6   0   2      785.27      652.69     37.44 o 
   8   0   2     2173.83     2081.21     73.23 o 
  10   0   2      751.73      833.99     56.06 o 
  12   0   2       27.61        6.04     23.21 o 
  14   0   2        6.87       24.74     20.61 o 
  16   0   2      216.47      221.38     41.30 o 
  18   0   2       73.71       65.56     37.91 o 
  20   0   2       12.10       18.56     52.66 o 
 -23   1   2      103.72       99.34     53.19 o 
 -21   1   2        0.39      -22.96     52.94 o 
 -19   1   2       86.26       81.69     29.76 o 
 -17   1   2      513.87      437.58     45.88 o 
 -15   1   2      155.10      153.36     25.03 o 
 -13   1   2      887.89      918.66     44.70 o 
 -11   1   2      580.75      542.77     32.55 o 
  -9   1   2     4714.96     5070.43    152.64 o 
  -7   1   2      782.42      786.18     32.57 o 
  -5   1   2      183.82      212.72     19.54 o 
  -3   1   2    26315.40    26046.70    395.40 o 
  -1   1   2      126.33      117.64      9.57 o 
   1   1   2     1363.48     1132.31     31.57 o 
   3   1   2       49.60       43.20     15.20 o 
   5   1   2     2700.35     2624.87     74.62 o 
   7   1   2     1066.73     1084.93     41.43 o 
   9   1   2      558.58      569.15     40.67 o 
  11   1   2       55.29       60.23     16.76 o 
  13   1   2      124.26      106.81     20.83 o 
  15   1   2        1.18       -2.54     17.11 o 
  17   1   2        7.93        3.53     20.69 o 
  19   1   2        7.39       46.42     25.83 o 
  21   1   2        0.00      -19.90     32.45 o 
 -22   2   2        4.25       29.17     63.64 o 
 -20   2   2       78.40       75.72     37.72 o 
 -18   2   2       13.06      -28.90     24.81 o 
 -16   2   2       43.52       37.24     26.18 o 
 -14   2   2     1316.81     1344.58     70.86 o 
 -12   2   2      214.31      216.69     24.55 o 
 -10   2   2     2872.01     2940.23     87.36 o 
  -8   2   2    11175.49    11748.85    346.32 o 
  -6   2   2      157.68      147.16     20.84 o 
  -4   2   2    12978.43    13130.15    363.59 o 
  -2   2   2     4295.68     4532.66     78.10 o 
   0   2   2        0.48      -11.65      7.77 o 
   2   2   2     5894.56     5853.74     87.27 o 
   4   2   2        0.88        3.04      7.94 o 
   6   2   2       77.17       69.00     12.03 o 
   8   2   2     2369.23     2262.89     69.45 o 
  10   2   2      812.36      751.98     37.10 o 
  12   2   2       17.01        8.70     14.93 o 
  14   2   2        6.09       16.16     17.11 o 
  16   2   2      568.67      628.45     52.57 o 
  18   2   2       12.01       21.55     27.65 o 
  20   2   2       41.69       79.66     44.06 o 
  22   2   2        7.38        3.19     31.27 o 
 -23   3   2        0.09       16.97     37.77 o 
 -21   3   2        1.06       18.58     42.99 o 
 -19   3   2       76.76      138.66    116.40 o 
 -17   3   2       99.56       95.66     31.86 o 
 -15   3   2      548.72      525.42     49.22 o 
 -13   3   2     1052.13     1029.35     63.13 o 
 -11   3   2      447.15      435.59     28.92 o 
  -9   3   2       41.28       50.15     13.51 o 
  -7   3   2      104.82      108.59     14.93 o 
  -5   3   2     1072.56     1042.75     29.20 o 
  -3   3   2      252.66      192.38     17.32 o 
  -1   3   2     2889.69     2868.43     84.43 o 
   1   3   2      201.09      185.61     21.32 o 
   3   3   2       83.37       84.61     16.18 o 
   5   3   2      133.45      161.42     20.86 o 
   7   3   2        0.25       -4.20      9.98 o 
   9   3   2     3073.87     3102.48    145.67 o 
  11   3   2      589.12      514.39     32.36 o 
  13   3   2       61.92       47.98     21.75 o 
  15   3   2      962.91      872.22     73.06 o 
  17   3   2      206.09      180.40     44.42 o 
  19   3   2        4.15      -19.35     31.34 o 
  21   3   2       69.19      104.07     53.23 o 
 -22   4   2        4.65       -1.83     68.76 o 
 -20   4   2       27.90       44.54     42.64 o 
 -18   4   2       61.46       68.45     41.26 o 
 -16   4   2        0.19       -2.98     22.79 o 
 -14   4   2       33.66        6.97     23.78 o 
 -12   4   2      310.19      325.85     36.82 o 
 -10   4   2      221.09      181.36     27.60 o 
  -8   4   2       13.45        4.75     11.20 o 
  -6   4   2      553.01      588.74     26.03 o 
  -4   4   2      889.33      829.15     32.76 o 
  -2   4   2      348.72      329.99     28.08 o 
   0   4   2     7364.28     7552.24    153.75 o 
   2   4   2      328.17      296.83     28.93 o 
   4   4   2     3345.98     3518.63     89.27 o 
   6   4   2     2231.53     2398.88     73.66 o 
   8   4   2       11.61        9.37     12.71 o 
  10   4   2      382.24      328.30     29.67 o 
  12   4   2      145.22      110.98     27.11 o 
  14   4   2      564.88      620.95    141.53 o 
  16   4   2        0.99      -10.82     26.29 o 
  18   4   2        0.73       27.25     33.96 o 
  20   4   2       34.17       70.38     47.81 o 
 -21   5   2        2.24       -5.53     43.37 o 
 -19   5   2        4.37       38.57     42.36 o 
 -17   5   2       27.93       33.30     33.72 o 
 -15   5   2        0.02       11.39     33.78 o 
 -13   5   2       60.52       38.86     24.51 o 
 -11   5   2        8.20       29.56     21.98 o 
  -9   5   2       16.59       -7.14     18.88 o 
  -7   5   2      430.10      411.01     24.84 o 
  -5   5   2     4196.25     4450.93     84.73 o 
  -3   5   2        9.59        4.84     14.60 o 
  -1   5   2     4346.38     4438.49    129.73 o 
   1   5   2     1622.50     1783.96     70.12 o 
   3   5   2       15.96       28.48     17.84 o 
   5   5   2     2234.79     2308.80     79.75 o 
   7   5   2      220.52      207.65     28.26 o 
   9   5   2       16.63       -3.42     14.81 o 
  11   5   2       40.61       39.09     19.19 o 
  13   5   2       64.51       77.17     36.55 o 
  15   5   2       35.02       26.54     29.50 o 
  17   5   2        0.80      -17.29     29.68 o 
  19   5   2        5.71        3.01     44.89 o 
 -18   6   2       23.21       27.84     45.14 o 
 -16   6   2       65.33       98.48     42.19 o 
 -14   6   2       61.89       74.35     37.06 o 
 -12   6   2      140.84      175.55     46.13 o 
 -10   6   2      138.22      146.69     38.10 o 
  -8   6   2       75.86       83.96     32.90 o 
  -6   6   2      251.42      224.60     42.45 o 
  -4   6   2      231.78      240.99     25.41 o 
  -2   6   2       48.17       47.85     21.02 o 
   0   6   2      731.84      605.05     55.57 o 
   2   6   2      105.33       71.96     22.22 o 
   4   6   2      222.60      237.96     32.57 o 
   6   6   2       64.25       77.65     24.34 o 
   8   6   2       63.11       77.37     21.22 o 
  10   6   2        4.54       -0.05     33.04 o 
  12   6   2      189.18      149.36     54.37 o 
  14   6   2      278.06      291.38     68.86 o 
  16   6   2        1.89      -21.89     34.91 o 
  18   6   2       20.58       44.41     44.20 o 
 -17   7   2        1.32       25.42     46.76 o 
 -15   7   2        2.66       -8.47     45.61 o 
 -13   7   2        4.96       20.85     33.98 o 
 -11   7   2      325.53      281.39     50.44 o 
  -9   7   2       97.31      104.66     39.10 o 
  -7   7   2        0.18        6.83     27.24 o 
  -5   7   2        8.47       -1.33     31.76 o 
  -3   7   2       70.36       53.67     22.04 o 
  -1   7   2      216.75      197.83     32.39 o 
   1   7   2       46.50       23.35     24.00 o 
   3   7   2       46.33       34.52     25.05 o 
   5   7   2        8.02       13.42     21.64 o 
   7   7   2      254.36      250.21     46.54 o 
   9   7   2      552.26      583.28    102.59 o 
  11   7   2        0.00       17.28     36.58 o 
  13   7   2      227.34      195.50     50.41 o 
  15   7   2        9.34       -8.51     39.26 o 
  17   7   2       41.71       54.68     55.28 o 
 -14   8   2        0.08      -26.01     39.17 o 
 -12   8   2       29.77       64.55     43.19 o 
 -10   8   2        3.97       12.38     32.49 o 
  -8   8   2       18.27       31.45     32.75 o 
  -6   8   2       48.55       52.38     42.65 o 
  -4   8   2       64.58       69.17     67.34 o 
  -2   8   2        0.08        9.64     24.82 o 
   0   8   2        6.31        3.94     22.67 o 
   2   8   2      102.59      114.42     32.73 o 
   4   8   2      101.71       80.98     30.34 o 
   6   8   2       20.36      -16.29     53.04 o 
   8   8   2        7.29        1.89     35.55 o 
  10   8   2        0.09      -42.38     43.32 o 
  12   8   2        4.14      -13.37     35.13 o 
  14   8   2       29.70       16.83     47.09 o 
 -11   9   2        1.21      -19.04     35.03 o 
  -9   9   2        7.59       35.06     50.16 o 
  -7   9   2        0.00        2.16     45.92 o 
  -5   9   2        8.32       27.46     43.54 o 
  -3   9   2       13.07        7.96     41.86 o 
  -1   9   2        0.01      -18.54     37.06 o 
   1   9   2       54.53       87.23     33.41 o 
   3   9   2        2.37       21.85     34.37 o 
   5   9   2        1.09       26.52     55.69 o 
   7   9   2        0.76       26.31     44.42 o 
   9   9   2        0.03       38.27     49.47 o 
  11   9   2       23.30       29.09     44.50 o 
  -6  10   2       13.39        8.57     36.46 o 
  -4  10   2        4.78       27.09     48.30 o 
  -2  10   2        0.78       24.41     44.26 o 
   0  10   2       14.75       24.43     48.68 o 
   2  10   2        0.00       -4.74     51.52 o 
   4  10   2        1.97      -38.07     55.69 o 
   6  10   2        0.07       38.45     85.80 o 
 -23   1   3        0.00        2.32     46.04 o 
 -21   1   3        2.10        1.87     37.08 o 
 -19   1   3      232.49      251.46     52.13 o 
 -17   1   3      894.77      892.70     63.67 o 
 -15   1   3        1.09      -15.73     20.71 o 
 -13   1   3       53.18       50.57     18.91 o 
 -11   1   3     1268.49     1453.89     50.78 o 
  -9   1   3     1145.39     1249.80     42.27 o 
  -7   1   3      922.42      965.95     40.72 o 
  -5   1   3     1029.83      922.42     37.21 o 
  -3   1   3    29116.76    28843.03    308.85 o 
  -1   1   3     6153.76     5829.36     55.88 o 
   1   1   3     2697.57     2773.14     39.21 o 
   3   1   3      863.78      834.55     21.97 o 
   5   1   3      100.33       78.61     13.00 o 
   7   1   3     3160.03     3379.97    152.38 o 
   9   1   3     1541.41     1622.99     87.54 o 
  11   1   3      448.94      527.66     33.74 o 
  13   1   3       42.05       43.05     17.67 o 
  15   1   3        4.09        8.94     19.04 o 
  17   1   3       30.22        8.50     26.19 o 
  19   1   3       76.61       98.44     33.63 o 
  21   1   3       16.45       65.16     60.80 o 
 -22   2   3       81.80       61.43     44.34 o 
 -20   2   3       14.87       14.31     26.56 o 
 -18   2   3       51.70       62.71     28.29 o 
 -16   2   3       14.12      -20.96     25.57 o 
 -14   2   3      281.54      274.46     36.72 o 
 -12   2   3      671.00      657.84     35.87 o 
 -10   2   3      141.03      113.64     18.50 o 
  -8   2   3     2118.93     2241.05     45.93 o 
  -6   2   3      515.71      511.04     33.98 o 
  -4   2   3      476.30      489.33     36.58 o 
  -2   2   3    12961.79    13088.77    244.35 o 
   0   2   3     4764.86     4836.99     73.40 o 
   2   2   3      804.70      760.08     34.29 o 
   4   2   3     4279.13     4389.00     87.22 o 
   6   2   3     1428.12     1427.04     58.28 o 
   8   2   3      382.26      395.75     22.90 o 
  10   2   3        5.07       -1.97     12.16 o 
  12   2   3      252.52      251.65     25.84 o 
  14   2   3      116.80      112.74     25.33 o 
  16   2   3       48.02       26.84     25.61 o 
  18   2   3        2.93       23.02     26.43 o 
  20   2   3        8.44       29.47     42.63 o 
  22   2   3        0.00      -33.45     40.45 o 
 -23   3   3      100.59      143.96     64.78 o 
 -21   3   3       17.52       80.86     45.36 o 
 -19   3   3      350.61      351.14     50.01 o 
 -17   3   3       19.43       28.56     27.18 o 
 -15   3   3      113.65      111.72     29.52 o 
 -13   3   3      228.34      188.15     33.40 o 
 -11   3   3      193.55      175.72     27.38 o 
  -9   3   3        0.27       10.11     11.45 o 
  -7   3   3      526.61      450.97     19.63 o 
  -5   3   3     5489.38     5588.62     92.56 o 
  -3   3   3     1161.22     1171.52     36.92 o 
  -1   3   3     8732.10     8782.10    208.92 o 
   1   3   3      419.59      393.64     35.86 o 
   3   3   3     1234.30     1207.60     49.15 o 
   5   3   3      261.08      297.75     28.30 o 
   7   3   3       71.86       71.25     14.52 o 
   9   3   3      172.97      170.70     17.79 o 
  11   3   3       91.14       70.33     22.18 o 
  13   3   3      572.58      471.29     41.03 o 
  15   3   3        6.86       20.17     21.84 o 
  17   3   3      103.11       62.48     34.55 o 
  19   3   3       11.91      -25.73     36.85 o 
  21   3   3        3.21       18.88     44.78 o 
 -22   4   3        0.78      -14.29     37.36 o 
 -20   4   3      152.31      116.95     53.25 o 
 -18   4   3      192.07      234.00     53.07 o 
 -16   4   3        1.52       19.69     23.39 o 
 -14   4   3        1.32      -24.87     25.06 o 
 -12   4   3       88.31       50.82     23.04 o 
 -10   4   3       55.24       32.87     21.12 o 
  -8   4   3      626.88      562.57     47.59 o 
  -6   4   3     3550.23     3536.65     93.71 o 
  -4   4   3      207.61      180.76     19.25 o 
  -2   4   3      685.16      714.47     38.73 o 
   0   4   3      346.76      355.92     27.72 o 
   2   4   3     1078.84     1205.39     53.72 o 
   4   4   3     1533.35     1582.29     62.80 o 
   6   4   3        9.75        3.55     17.60 o 
   8   4   3      269.31      270.81     31.15 o 
  10   4   3      721.92      600.07     39.37 o 
  12   4   3        4.72        0.16     18.91 o 
  14   4   3        0.00      -17.58     18.84 o 
  16   4   3        2.48       32.76     34.40 o 
  18   4   3       19.83       19.00     41.03 o 
  20   4   3        0.07       -6.89     37.38 o 
 -21   5   3        4.15      -10.80     43.48 o 
 -19   5   3        0.54       19.93     41.10 o 
 -17   5   3        2.77       36.08     41.58 o 
 -15   5   3      162.87      206.97     37.98 o 
 -13   5   3      631.64      692.60     57.55 o 
 -11   5   3        0.01       -4.18     19.04 o 
  -9   5   3      190.65      168.08     28.46 o 
  -7   5   3      161.88      120.19     26.07 o 
  -5   5   3     2177.61     2315.29     72.78 o 
  -3   5   3       14.95       11.61     15.71 o 
  -1   5   3      506.29      514.13     36.91 o 
   1   5   3        5.23        2.50     15.74 o 
   3   5   3      150.69      151.21     23.81 o 
   5   5   3       64.50       34.84     19.42 o 
   7   5   3       31.15       12.48     20.15 o 
   9   5   3       75.09       80.28     19.92 o 
  11   5   3        0.74        9.59     19.51 o 
  13   5   3       39.78       34.29     28.57 o 
  15   5   3      147.40      127.08     43.57 o 
  17   5   3       55.24       66.94     37.23 o 
  19   5   3       12.47       10.03     41.33 o 
 -18   6   3       11.33        1.84     41.76 o 
 -16   6   3       16.95       31.43     41.01 o 
 -14   6   3       93.44       63.14     36.09 o 
 -12   6   3       22.08       20.40     25.62 o 
 -10   6   3     1068.47     1030.34     67.88 o 
  -8   6   3      236.20      209.45     42.67 o 
  -6   6   3      880.89      928.03     74.63 o 
  -4   6   3       85.56       73.46     22.84 o 
  -2   6   3      312.98      272.88     32.17 o 
   0   6   3      233.36      230.38     26.10 o 
   2   6   3      124.37      116.59     27.05 o 
   4   6   3       13.52       22.86     22.28 o 
   6   6   3        0.51       20.33     20.52 o 
   8   6   3       25.22       -4.32     23.08 o 
  10   6   3       14.69        1.60     19.22 o 
  12   6   3      166.70      138.32     42.96 o 
  14   6   3        0.04       15.91     35.22 o 
  16   6   3        5.17      -15.12     28.05 o 
  18   6   3        1.24       -3.28     49.82 o 
 -17   7   3       45.46       57.48     41.59 o 
 -15   7   3       40.43       40.50     40.89 o 
 -13   7   3        0.14      -14.02     33.56 o 
 -11   7   3       12.68       45.53     41.66 o 
  -9   7   3        5.64       28.70     34.41 o 
  -7   7   3        4.45      -12.33     24.51 o 
  -5   7   3      153.32      173.25     46.25 o 
  -3   7   3      523.31      429.06     43.27 o 
  -1   7   3       24.85       34.11     19.40 o 
   1   7   3      359.51      332.20     50.88 o 
   3   7   3       11.23       18.58     21.98 o 
   5   7   3      403.09      444.47     47.37 o 
   7   7   3      106.74      113.09     28.93 o 
   9   7   3        0.53       -7.31     32.48 o 
  11   7   3       12.37       46.53     34.21 o 
  13   7   3       22.68       49.95     41.96 o 
  15   7   3        8.53       50.94     46.29 o 
 -14   8   3        0.93      -15.26     39.31 o 
 -12   8   3        9.47        8.75     43.55 o 
 -10   8   3        5.25       15.35     43.90 o 
  -8   8   3       27.59       67.20     38.19 o 
  -6   8   3      270.06      289.79     57.56 o 
  -4   8   3       17.27       55.53     36.00 o 
  -2   8   3      257.91      284.52     54.03 o 
   0   8   3      351.96      513.68     66.71 o 
   2   8   3      785.69      739.00     94.99 o 
   4   8   3       77.99       39.82     27.18 o 
   6   8   3      161.35      161.23     49.39 o 
   8   8   3       27.53       15.86     45.13 o 
  10   8   3       90.93      146.03     56.81 o 
  12   8   3       38.75       94.45     45.27 o 
  14   8   3        6.32        3.44     55.16 o 
 -11   9   3        4.14       13.83     49.72 o 
  -9   9   3        8.13       -7.63     38.15 o 
  -7   9   3        0.48       15.30     44.27 o 
  -5   9   3       88.04      126.26     52.03 o 
  -3   9   3       53.43       57.58     64.21 o 
  -1   9   3      109.29      135.80     47.68 o 
   1   9   3       22.52       58.96     32.16 o 
   3   9   3       22.87       41.22     33.41 o 
   5   9   3       25.75       29.55     52.66 o 
   7   9   3      186.46      151.69     52.02 o 
   9   9   3       27.81       31.31     58.15 o 
  11   9   3       19.92       24.30     45.23 o 
  -6  10   3        8.21      -14.40     46.78 o 
  -4  10   3       29.68       72.36     64.21 o 
  -2  10   3        7.18       84.35     51.21 o 
   0  10   3       12.84       53.22     68.76 o 
   2  10   3       17.53       81.64     70.84 o 
   4  10   3       23.64       16.67     55.50 o 
 -22   0   4        5.95       26.14     68.57 o 
 -20   0   4      597.95      563.85    109.89 o 
 -18   0   4        6.86       32.96     45.27 o 
 -16   0   4      144.37       95.23     31.58 o 
 -14   0   4        4.09       -1.96     30.59 o 
 -12   0   4      195.71      219.71     38.27 o 
 -10   0   4        1.83        7.05     21.43 o 
  -8   0   4      908.65      903.86     49.51 o 
  -6   0   4    13989.69    14347.45    173.36 o 
  -4   0   4     4321.74     4472.80     73.79 o 
  -2   0   4      174.83      139.05     15.30 o 
   0   0   4      281.31      240.93     18.41 o 
   2   0   4      932.87      908.43     44.25 o 
   4   0   4    25746.78    25298.01    374.99 o 
   6   0   4      893.97      784.48     42.27 o 
   8   0   4     1498.09     1546.91    138.45 o 
  10   0   4       35.42       28.06     20.93 o 
  12   0   4       11.84       17.96     23.74 o 
  14   0   4       47.42       57.87     31.63 o 
  16   0   4       16.15       29.82     32.31 o 
  18   0   4      112.53      133.35     63.27 o 
  20   0   4        0.45        2.27     36.56 o 
  22   0   4        0.85       -2.27     41.29 o 
 -23   1   4        0.82       -7.76     42.14 o 
 -21   1   4      110.38       92.70     49.47 o 
 -19   1   4        0.85       -8.18     31.09 o 
 -17   1   4        8.43        2.52     26.26 o 
 -15   1   4      253.85      265.85     38.29 o 
 -13   1   4      307.09      381.70     31.03 o 
 -11   1   4      879.64      892.90     40.18 o 
  -9   1   4       14.33       17.75     13.51 o 
  -7   1   4     2432.63     2466.98    107.97 o 
  -5   1   4     2044.58     1937.77     30.58 o 
  -3   1   4     6595.22     6602.05     83.44 o 
  -1   1   4     8009.29     8117.73     66.60 o 
   1   1   4     5758.69     5999.53     67.92 o 
   3   1   4      168.67      162.61     19.25 o 
   5   1   4       65.46       62.21     12.22 o 
   7   1   4      336.04      282.63     21.02 o 
   9   1   4      568.50      519.96     30.71 o 
  11   1   4      137.33      140.68     21.38 o 
  13   1   4        6.21       -6.83     16.09 o 
  15   1   4       76.79       57.57     27.06 o 
  17   1   4       13.64       16.60     26.16 o 
  19   1   4       32.11       41.74     34.72 o 
  21   1   4        0.81       25.57     60.42 o 
 -22   2   4       28.52       13.73     42.52 o 
 -20   2   4       87.89      110.21     50.05 o 
 -18   2   4        5.75        6.62     27.22 o 
 -16   2   4       66.67       39.24     42.20 o 
 -14   2   4       27.85       35.18     24.74 o 
 -12   2   4       45.62       46.09     20.61 o 
 -10   2   4        0.14        2.05     13.24 o 
  -8   2   4     1585.80     1683.36     62.31 o 
  -6   2   4      598.99      536.47     35.13 o 
  -4   2   4      113.89       85.41     11.18 o 
  -2   2   4     7915.04     8236.69    105.95 o 
   0   2   4     3141.73     2961.58     53.89 o 
   2   2   4       78.56       56.26     14.26 o 
   4   2   4      608.03      540.43     35.53 o 
   6   2   4     2831.92     3171.90    104.74 o 
   8   2   4     1408.17     1444.06     54.73 o 
  10   2   4        3.96        6.35     14.09 o 
  12   2   4       16.09       15.60     16.70 o 
  14   2   4       77.92       79.48     24.94 o 
  16   2   4        2.74       -4.19     21.61 o 
  18   2   4        6.99        8.72     25.52 o 
  20   2   4        4.57        9.74     35.75 o 
 -23   3   4        9.31        7.58     70.27 o 
 -21   3   4       65.33       83.74     42.10 o 
 -19   3   4        2.69       -8.75     34.73 o 
 -17   3   4       31.48       25.39     25.06 o 
 -15   3   4       69.99       83.26     29.36 o 
 -13   3   4       23.90        0.85     18.72 o 
 -11   3   4       18.16       19.92     20.85 o 
  -9   3   4      912.90      903.24     52.36 o 
  -7   3   4     1267.54     1386.00     59.67 o 
  -5   3   4       99.37       80.96     11.69 o 
  -3   3   4     1771.16     1560.75     42.64 o 
  -1   3   4      215.62      217.53     18.93 o 
   1   3   4     1024.01      970.32     32.59 o 
   3   3   4      773.28      839.92     42.87 o 
   5   3   4        1.76       -1.41     15.39 o 
   7   3   4      581.69      597.54     42.31 o 
   9   3   4      211.68      184.75     22.79 o 
  11   3   4       53.65       55.94     22.30 o 
  13   3   4       21.51       38.52     24.75 o 
  15   3   4      231.13      164.42     32.97 o 
  17   3   4       12.68       36.55     28.30 o 
  19   3   4        0.78        3.19     39.95 o 
  21   3   4        1.18       -4.19     35.65 o 
 -22   4   4        0.00       -4.67     53.70 o 
 -20   4   4       72.71      152.22     52.35 o 
 -18   4   4        9.03       27.70     31.25 o 
 -16   4   4        7.13       14.73     25.38 o 
 -14   4   4       38.24       43.18     28.82 o 
 -12   4   4       16.17       -2.51     20.26 o 
 -10   4   4       10.96       13.88     19.35 o 
  -8   4   4     1736.02     1761.09     75.20 o 
  -6   4   4       42.91       46.00     10.04 o 
  -4   4   4     1075.04     1039.66     40.66 o 
  -2   4   4      710.19      724.62     56.26 o 
   0   4   4     1277.20     1379.20     46.43 o 
   2   4   4       13.41        7.47     11.58 o 
   4   4   4      196.64      167.68     18.18 o 
   6   4   4        1.65       10.23     15.24 o 
   8   4   4       19.61       35.01     20.45 o 
  10   4   4      268.92      249.55     28.90 o 
  12   4   4      137.81      123.61     29.18 o 
  14   4   4       51.21       63.17     24.60 o 
  16   4   4       51.67       62.23     38.58 o 
  18   4   4        1.10       23.81     36.48 o 
  20   4   4       21.84       38.21     39.90 o 
 -21   5   4        2.25       10.85     46.74 o 
 -19   5   4        4.89        0.50     48.09 o 
 -17   5   4       15.94       16.60     30.88 o 
 -15   5   4        5.75       17.31     26.89 o 
 -13   5   4       19.04       28.54     28.35 o 
 -11   5   4        0.84        7.88     18.70 o 
  -9   5   4       22.57       10.29     19.39 o 
  -7   5   4      122.75      109.73     25.69 o 
  -5   5   4      284.75      278.97     35.12 o 
  -3   5   4       19.62       20.15     16.64 o 
  -1   5   4        3.24      -13.61     13.34 o 
   1   5   4       96.39      105.12     17.90 o 
   3   5   4       65.85       54.46     17.23 o 
   5   5   4      417.25      391.80     38.39 o 
   7   5   4      272.85      258.02     36.84 o 
   9   5   4        0.32        4.38     21.00 o 
  11   5   4       33.91       34.69     19.99 o 
  13   5   4        1.14        0.19     20.44 o 
  15   5   4        3.05       -0.15     40.18 o 
  17   5   4       21.40       17.22     34.79 o 
  19   5   4        0.15        4.97     34.55 o 
 -18   6   4        0.05        7.49     43.10 o 
 -16   6   4        8.08      -50.16     41.18 o 
 -14   6   4        8.61        0.37     27.36 o 
 -12   6   4        4.68       38.58     30.52 o 
 -10   6   4       70.32       80.18     29.04 o 
  -8   6   4      972.56      983.97     82.75 o 
  -6   6   4        0.36       17.44     27.45 o 
  -4   6   4      123.88       98.76     25.15 o 
  -2   6   4       91.79      109.68     30.67 o 
   0   6   4      315.73      331.04     31.34 o 
   2   6   4      244.89      247.16     33.20 o 
   4   6   4      199.30      197.24     33.05 o 
   6   6   4       78.20       58.22     22.01 o 
   8   6   4       18.88       14.04     22.35 o 
  10   6   4        3.74       33.72     24.47 o 
  12   6   4      166.55      210.30     50.62 o 
  14   6   4       31.49       46.73     40.35 o 
  16   6   4       81.69       65.67     46.60 o 
  18   6   4        3.99       15.99     39.69 o 
 -17   7   4        0.00       -7.81     49.49 o 
 -15   7   4        9.70        1.79     48.43 o 
 -13   7   4       81.49       32.72     42.41 o 
 -11   7   4       25.25       77.13     45.41 o 
  -9   7   4       66.46       53.90     36.02 o 
  -7   7   4      157.35      134.64     53.42 o 
  -5   7   4      347.94      430.91     59.08 o 
  -3   7   4     1349.68     1526.59    160.55 o 
  -1   7   4      232.50      190.98     32.02 o 
   1   7   4       92.35       32.97     27.22 o 
   3   7   4      274.16      218.63     37.57 o 
   5   7   4        1.16        1.65     27.10 o 
   7   7   4      127.10      144.72     34.21 o 
   9   7   4       33.41       85.06     35.04 o 
  11   7   4      249.35      241.28     55.40 o 
  13   7   4       70.87      113.70     47.99 o 
  15   7   4       11.51        0.28     40.50 o 
 -14   8   4        0.37       -6.79     45.48 o 
 -12   8   4        0.19        3.39     39.63 o 
 -10   8   4       76.47      112.21     43.97 o 
  -8   8   4       74.23       54.35     35.28 o 
  -6   8   4       64.61       87.61     39.19 o 
  -4   8   4       30.78        9.98     38.91 o 
  -2   8   4       61.67       29.48     34.13 o 
   0   8   4       13.42        6.01     22.67 o 
   2   8   4      440.66      410.78     48.55 o 
   4   8   4       20.02       41.59     29.41 o 
   6   8   4      153.33      148.27     38.08 o 
   8   8   4      141.25      182.42     77.66 o 
  10   8   4        0.54       23.23     41.15 o 
  12   8   4        0.93       19.43     43.23 o 
 -11   9   4        6.33      -13.43     44.53 o 
  -9   9   4        1.36       17.90     51.63 o 
  -7   9   4       12.06       23.59     39.37 o 
  -5   9   4       12.19       21.21     49.25 o 
  -3   9   4       12.39       35.72     38.60 o 
  -1   9   4        0.06       -4.79     40.79 o 
   1   9   4       63.52       60.44     46.81 o 
   3   9   4       21.27       28.33     29.04 o 
   5   9   4        4.53       -1.83     41.32 o 
   7   9   4       47.78       82.21     68.19 o 
   9   9   4       23.82        2.08     51.83 o 
  -6  10   4        0.14       18.94     74.82 o 
  -4  10   4       11.77       97.35     52.45 o 
  -2  10   4        0.35       41.96     50.70 o 
   0  10   4        3.56       26.61     48.47 o 
   2  10   4        0.06        0.57     63.83 o 
   4  10   4        2.43       53.60     63.83 o 
 -23   1   5       25.43       47.37     57.39 o 
 -21   1   5       17.08      -13.44     43.31 o 
 -19   1   5        2.00      -18.71     33.74 o 
 -17   1   5      312.24      290.05     41.51 o 
 -15   1   5        4.40       16.01     22.19 o 
 -13   1   5       35.25       31.58     21.24 o 
 -11   1   5     2632.45     3150.09    110.97 o 
  -9   1   5      830.71      852.87     33.81 o 
  -7   1   5       81.84       85.48     13.02 o 
  -5   1   5        0.22       -6.59      8.69 o 
  -3   1   5     1284.18     1207.31     26.97 o 
  -1   1   5     5172.45     4982.33     56.63 o 
   1   1   5       25.67       11.73      9.38 o 
   3   1   5     3223.83     3078.42     75.95 o 
   5   1   5     3041.67     3197.10    112.70 o 
   7   1   5     1112.36     1181.32     46.69 o 
   9   1   5       46.21       34.33     15.19 o 
  11   1   5      162.99      145.73     22.20 o 
  13   1   5       66.50       47.88     21.33 o 
  15   1   5      276.23      280.52     38.41 o 
  17   1   5       26.71        9.69     28.89 o 
  19   1   5       12.40       46.40     36.72 o 
  21   1   5       10.44       47.21     46.09 o 
 -22   2   5       44.75       -1.73     49.87 o 
 -20   2   5       73.22       44.42     47.22 o 
 -18   2   5      258.36      266.17     43.18 o 
 -16   2   5      134.13      133.73     32.06 o 
 -14   2   5       28.24       10.67     25.97 o 
 -12   2   5       72.96       60.46     24.39 o 
 -10   2   5      899.43      985.34     54.64 o 
  -8   2   5       39.00       43.55     19.45 o 
  -6   2   5     2792.68     3002.87     80.20 o 
  -4   2   5     7043.25     7371.36    298.12 o 
  -2   2   5      173.04      153.94     14.77 o 
   0   2   5    13896.73    14721.43    146.20 o 
   2   2   5     3019.23     3227.51     54.72 o 
   4   2   5      338.78      393.29     31.40 o 
   6   2   5      226.83      240.11     29.90 o 
   8   2   5        0.03       -2.02     11.52 o 
  10   2   5      178.05      140.65     26.74 o 
  12   2   5       47.22       36.93     24.29 o 
  14   2   5       64.30       27.15     21.68 o 
  16   2   5        8.23       17.60     20.63 o 
  18   2   5        0.19       29.18     29.53 o 
  20   2   5       27.00       33.72     68.38 o 
 -21   3   5      121.35      139.81     50.22 o 
 -19   3   5        0.15       -6.43     26.48 o 
 -17   3   5        0.41      -14.19     28.09 o 
 -15   3   5        9.52       22.90     42.41 o 
 -13   3   5      230.68      244.62     36.44 o 
 -11   3   5      416.66      445.46     41.55 o 
  -9   3   5      637.37      657.94     46.70 o 
  -7   3   5       62.48       59.36     20.89 o 
  -5   3   5    11777.62    13036.01    202.83 o 
  -3   3   5      760.17      803.73     30.21 o 
  -1   3   5       87.53       91.54     15.76 o 
   1   3   5     3208.19     3559.92     92.75 o 
   3   3   5     1990.77     1940.23     72.12 o 
   5   3   5      158.09      199.96     26.64 o 
   7   3   5      973.93      952.94     54.97 o 
   9   3   5       37.65       25.94     18.97 o 
  11   3   5       93.13       88.61     23.59 o 
  13   3   5       22.29       31.53     22.06 o 
  15   3   5      196.02      157.98     32.63 o 
  17   3   5       48.62       72.16     30.23 o 
  19   3   5       44.75       54.87     36.89 o 
 -22   4   5       69.38       65.32     56.44 o 
 -20   4   5        6.41       28.33     34.67 o 
 -18   4   5      216.68      163.37     41.32 o 
 -16   4   5       75.07       55.92     33.25 o 
 -14   4   5      101.73      100.54     29.46 o 
 -12   4   5      536.17      568.06     50.84 o 
 -10   4   5      321.34      299.28     53.35 o 
  -8   4   5        2.39        0.60     16.87 o 
  -6   4   5      634.41      557.13     27.09 o 
  -4   4   5      525.26      480.37     29.53 o 
  -2   4   5     1396.51     1428.10     56.27 o 
   0   4   5       91.89       65.52     16.00 o 
   2   4   5      276.06      282.69     22.19 o 
   4   4   5      262.50      274.26     33.92 o 
   6   4   5      508.03      609.37     45.94 o 
   8   4   5       86.84       52.95     23.63 o 
  10   4   5        1.24        0.29     16.87 o 
  12   4   5       63.89       51.57     21.59 o 
  14   4   5      198.24      195.45     36.82 o 
  16   4   5       34.83       30.92     26.73 o 
  18   4   5        2.52       10.25     35.77 o 
  20   4   5       30.30       36.37     78.23 o 
 -19   5   5       44.99       10.81     48.28 o 
 -17   5   5       54.50       38.54     31.04 o 
 -15   5   5       28.06       26.97     26.70 o 
 -13   5   5     1186.04     1142.86     74.21 o 
 -11   5   5      594.03      582.58     53.07 o 
  -9   5   5       18.74        7.42     19.65 o 
  -7   5   5      191.11      170.82     30.33 o 
  -5   5   5       34.76       38.63     17.83 o 
  -3   5   5      756.58      771.72     59.24 o 
  -1   5   5      229.60      225.59     23.35 o 
   1   5   5      425.76      459.10     31.59 o 
   3   5   5       53.32       32.95     20.62 o 
   5   5   5       70.02       56.97     22.90 o 
   7   5   5       11.01        9.85     19.65 o 
   9   5   5      211.37      240.98     35.06 o 
  11   5   5      124.50      106.44     27.02 o 
  13   5   5       45.93       25.69     22.06 o 
  15   5   5       35.82       65.37     40.39 o 
  17   5   5       26.54       35.90     34.16 o 
 -18   6   5      100.64      105.36     55.91 o 
 -16   6   5       48.27       16.68     38.90 o 
 -14   6   5       20.77       27.66     28.92 o 
 -12   6   5      813.84      811.23     65.67 o 
 -10   6   5        4.42       -4.05     24.51 o 
  -8   6   5     2574.66     2417.08    106.36 o 
  -6   6   5     1275.13     1156.00     84.57 o 
  -4   6   5      949.55      996.69     76.01 o 
  -2   6   5       25.72       22.64     17.20 o 
   0   6   5       78.45      109.70     26.67 o 
   2   6   5       36.37       31.68     23.35 o 
   4   6   5      229.27      211.66     35.99 o 
   6   6   5      493.71      491.23     47.84 o 
   8   6   5       61.00      104.98     32.73 o 
  10   6   5        4.11       -1.45     24.56 o 
  12   6   5        2.98       21.97     30.95 o 
  14   6   5       38.86       32.48     36.17 o 
  16   6   5        0.16       14.38     42.22 o 
 -17   7   5       23.21       -0.29     46.34 o 
 -15   7   5       55.52       60.06     48.31 o 
 -13   7   5       56.51       47.77     30.60 o 
 -11   7   5        5.91      -13.32     31.16 o 
  -9   7   5       91.52       87.05     44.13 o 
  -7   7   5        2.89      -25.77     29.40 o 
  -5   7   5       51.66       63.26     32.58 o 
  -3   7   5      366.27      387.02     44.30 o 
  -1   7   5      488.70      444.73     45.21 o 
   1   7   5       77.24       69.28     24.59 o 
   3   7   5      675.16      664.65     58.52 o 
   5   7   5       45.37       36.59     25.92 o 
   7   7   5       67.20       38.49     30.08 o 
   9   7   5      176.65      189.96     38.30 o 
  11   7   5        6.79       23.36     37.63 o 
  13   7   5       16.45       32.72     41.48 o 
  15   7   5        0.68       22.40     53.11 o 
 -14   8   5        0.32        2.50     45.14 o 
 -12   8   5       27.42       32.76     44.22 o 
 -10   8   5       27.46      -12.02     34.86 o 
  -8   8   5       20.97       -7.57     41.80 o 
  -6   8   5       38.80       47.75     43.96 o 
  -4   8   5       12.07       -5.92     36.13 o 
  -2   8   5       63.83       77.76     40.62 o 
   0   8   5      139.29      194.77     54.02 o 
   2   8   5      314.79      397.51     48.62 o 
   4   8   5      517.26      574.69     61.55 o 
   6   8   5       73.11       94.25     34.78 o 
   8   8   5      131.24      139.10     46.99 o 
  10   8   5       32.17       57.86     50.30 o 
  12   8   5        4.94       15.14     53.15 o 
 -11   9   5        8.13      -31.68     37.86 o 
  -9   9   5        0.77      -16.09     41.55 o 
  -7   9   5       32.52        5.49     51.90 o 
  -5   9   5        3.89       36.08     44.33 o 
  -3   9   5       53.97       67.21     48.75 o 
  -1   9   5        0.48       23.81     43.62 o 
   1   9   5        1.06       -4.82     34.05 o 
   3   9   5        0.01      -18.37     30.23 o 
   5   9   5        0.93      -12.77     34.50 o 
   7   9   5       18.68       39.78     51.52 o 
   9   9   5        6.70       -1.21     43.80 o 
  -4  10   5       19.74       46.51     54.04 o 
  -2  10   5        8.99       65.97     45.13 o 
   0  10   5        0.93       37.25     52.13 o 
   2  10   5        1.32       33.72     73.30 o 
 -22   0   6        0.07      -53.22     66.29 o 
 -20   0   6        4.32      -36.75     60.99 o 
 -18   0   6      513.89      549.81    105.91 o 
 -16   0   6       68.76       28.79     42.62 o 
 -14   0   6       11.36        1.21     26.52 o 
 -12   0   6      556.94      593.91     78.73 o 
 -10   0   6     1106.22     1102.86     60.43 o 
  -8   0   6      190.34      197.80     29.47 o 
  -6   0   6      478.48      474.98     27.86 o 
  -4   0   6     9943.30     9814.02    120.27 o 
  -2   0   6      188.29      192.42     20.00 o 
   0   0   6     2974.58     3147.68     69.00 o 
   2   0   6     6452.63     6801.96    139.11 o 
   4   0   6     7266.51     7052.35    308.44 o 
   6   0   6     8317.61     8432.12    255.23 o 
   8   0   6     2015.51     1908.55     86.12 o 
  10   0   6     2483.81     3031.49    109.16 o 
  12   0   6       10.85       14.19     29.12 o 
  14   0   6      134.66      122.25     33.85 o 
  16   0   6      227.91      279.03     77.10 o 
  18   0   6       31.66      -12.69     59.10 o 
  20   0   6        7.02       36.37     64.02 o 
 -23   1   6        0.00      -15.49     43.63 o 
 -21   1   6        0.44      -34.13     39.38 o 
 -19   1   6       96.92       98.16     50.49 o 
 -17   1   6        1.79      -10.57     30.97 o 
 -15   1   6       63.74       55.00     26.15 o 
 -13   1   6      331.70      315.38     36.20 o 
 -11   1   6       27.77       31.48     14.92 o 
  -9   1   6       64.66       40.93     12.01 o 
  -7   1   6       30.05       30.51     10.43 o 
  -5   1   6     2773.64     2604.51     42.38 o 
  -3   1   6     1679.81     1760.54     36.14 o 
  -1   1   6     7754.37     8085.95     79.37 o 
   1   1   6     3429.54     3328.83     61.17 o 
   3   1   6      597.03      570.94     36.37 o 
   5   1   6      347.69      362.73     34.14 o 
   7   1   6     1481.12     1521.04     55.09 o 
   9   1   6     1531.32     1620.65    103.97 o 
  11   1   6      388.51      382.80     31.27 o 
  13   1   6        1.78      -16.07     19.37 o 
  15   1   6      127.77      176.33     40.14 o 
  17   1   6       22.68       31.44     36.68 o 
  19   1   6        0.37        7.60     35.53 o 
  21   1   6        4.26       14.02     47.49 o 
 -22   2   6        1.26       20.54     43.47 o 
 -20   2   6        0.85       36.76     39.87 o 
 -18   2   6      124.37      108.08     36.10 o 
 -16   2   6       88.56       98.30     28.63 o 
 -14   2   6        1.14       -1.28     22.09 o 
 -12   2   6      124.82      112.12     27.70 o 
 -10   2   6      129.01      105.64     15.07 o 
  -8   2   6     5237.47     5456.88     69.37 o 
  -6   2   6     3800.49     3592.52     60.55 o 
  -4   2   6     1016.32      969.73     31.31 o 
  -2   2   6     3466.14     3353.64     95.56 o 
   0   2   6       12.28        2.86     11.29 o 
   2   2   6      789.64      826.17     42.68 o 
   4   2   6     1936.59     1940.10     69.01 o 
   6   2   6      249.71      251.48     31.40 o 
   8   2   6      408.71      384.29     37.70 o 
  10   2   6      105.26       77.97     23.54 o 
  12   2   6       91.68       82.99     26.13 o 
  14   2   6      240.03      249.21     36.27 o 
  16   2   6        0.01       -0.98     26.37 o 
  18   2   6       87.80       74.24     30.53 o 
  20   2   6       38.10       79.47     49.52 o 
 -21   3   6      101.75      140.45     61.18 o 
 -19   3   6      145.61      133.65     38.58 o 
 -17   3   6       32.73       45.33     26.33 o 
 -15   3   6       29.68        9.62     25.79 o 
 -13   3   6       32.42       12.00     21.74 o 
 -11   3   6      514.94      492.10     46.19 o 
  -9   3   6      125.20      113.78     25.79 o 
  -7   3   6      819.88      834.42     49.94 o 
  -5   3   6       52.21       27.24     11.70 o 
  -3   3   6     4016.91     4451.25     73.18 o 
  -1   3   6      581.10      494.54     29.48 o 
   1   3   6     1828.11     1931.36     48.70 o 
   3   3   6       10.14       -3.62     13.32 o 
   5   3   6       34.40       23.87     17.80 o 
   7   3   6      120.83      110.37     24.09 o 
   9   3   6      270.11      275.25     41.80 o 
  11   3   6        7.64       -5.58     25.34 o 
  13   3   6      338.57      352.36     43.59 o 
  15   3   6       11.21       20.31     26.94 o 
  17   3   6      169.81      190.60     38.89 o 
  19   3   6      263.60      250.98     56.59 o 
 -20   4   6        0.33        9.19     40.65 o 
 -18   4   6      590.90      579.20     61.78 o 
 -16   4   6      452.29      457.22     51.68 o 
 -14   4   6       79.95      126.53     33.39 o 
 -12   4   6       17.10       20.81     22.90 o 
 -10   4   6       86.34       97.54     26.28 o 
  -8   4   6       10.88       -5.19     16.93 o 
  -6   4   6      195.89      178.74     28.74 o 
  -4   4   6      201.74      227.15     28.87 o 
  -2   4   6       74.05       49.31     15.42 o 
   0   4   6       67.30       52.50     14.21 o 
   2   4   6     1275.36     1241.59     40.24 o 
   4   4   6     1146.02     1139.65     59.87 o 
   6   4   6      140.93       98.58     24.37 o 
   8   4   6     2412.57     2352.50     91.67 o 
  10   4   6       97.46      112.00     32.99 o 
  12   4   6      697.69      658.07     55.52 o 
  14   4   6      303.85      283.52     41.61 o 
  16   4   6       35.37       65.23     32.02 o 
  18   4   6       11.05       31.76     44.16 o 
 -19   5   6       46.63       19.18     38.72 o 
 -17   5   6      481.87      579.34     86.94 o 
 -15   5   6        4.42       31.66     28.37 o 
 -13   5   6      602.69      548.57     54.06 o 
 -11   5   6      814.85      925.06     65.81 o 
  -9   5   6       49.47       54.45     25.51 o 
  -7   5   6      301.86      274.93     34.96 o 
  -5   5   6      429.77      397.18     78.25 o 
  -3   5   6       14.70       13.23     14.56 o 
  -1   5   6      522.40      509.49     36.21 o 
   1   5   6       74.91       71.22     21.26 o 
   3   5   6     1685.68     1678.29     76.43 o 
   5   5   6      149.20      170.77     30.69 o 
   7   5   6      878.29      914.10     66.94 o 
   9   5   6     1025.94     1086.09     67.85 o 
  11   5   6       22.61       21.59     21.02 o 
  13   5   6       25.23       32.25     23.13 o 
  15   5   6        0.54       23.21     25.80 o 
  17   5   6       12.96        6.08     38.46 o 
 -18   6   6        4.44       38.85     45.28 o 
 -16   6   6        7.86       17.69     31.80 o 
 -14   6   6       26.85       15.67     30.39 o 
 -12   6   6      514.50      492.73     58.91 o 
 -10   6   6      244.89      208.31     37.15 o 
  -8   6   6     1138.11     1124.22     86.52 o 
  -6   6   6     4073.30     4592.68    185.29 o 
  -4   6   6       31.81       36.11     24.79 o 
  -2   6   6      839.49      766.53     46.01 o 
   0   6   6      487.88      503.62     45.59 o 
   2   6   6      174.07      170.61     30.96 o 
   4   6   6      387.11      359.48     42.27 o 
   6   6   6      377.38      402.42     59.98 o 
   8   6   6       91.91       94.19     33.91 o 
  10   6   6        2.82      -24.79     22.89 o 
  12   6   6       36.26       45.71     27.58 o 
  14   6   6       19.07       75.00     49.40 o 
  16   6   6       14.98       18.70     45.46 o 
 -17   7   6        0.02      -25.90     53.83 o 
 -15   7   6        3.91      -19.31     43.94 o 
 -13   7   6       11.92       19.34     35.20 o 
 -11   7   6      187.56      236.81     39.05 o 
  -9   7   6        0.36       18.80     34.27 o 
  -7   7   6     1540.19     1609.99    270.59 o 
  -5   7   6      505.53      677.14     75.94 o 
  -3   7   6     1010.30     1027.48    122.14 o 
  -1   7   6     1721.24     1633.22    249.44 o 
   1   7   6      598.44      657.90     56.93 o 
   3   7   6       44.67       64.66     29.85 o 
   5   7   6       88.63       73.53     25.96 o 
   7   7   6      129.41      142.74     37.33 o 
   9   7   6        4.64       11.07     29.35 o 
  11   7   6       51.79       72.97     38.41 o 
  13   7   6        0.05       26.36     44.81 o 
 -14   8   6        3.19      -43.72     42.53 o 
 -12   8   6       51.70       29.09     50.29 o 
 -10   8   6        0.84       -5.47     35.21 o 
  -8   8   6        8.00       38.12     46.39 o 
  -6   8   6        5.67        8.90     62.32 o 
  -4   8   6      239.10      301.60     63.65 o 
  -2   8   6       11.74       30.90     40.76 o 
   0   8   6      134.42      143.08     50.75 o 
   2   8   6        9.44        1.84     32.74 o 
   4   8   6      200.14      218.95     44.33 o 
   6   8   6       25.07       25.13     32.94 o 
   8   8   6       39.19       10.61     45.04 o 
  10   8   6        1.79       22.96     38.20 o 
  12   8   6       20.62       45.39     42.79 o 
  -9   9   6       39.35       43.75     62.70 o 
  -7   9   6       24.22       22.35     88.83 o 
  -5   9   6       15.95       54.96     53.89 o 
  -3   9   6       98.97      202.41     59.79 o 
  -1   9   6       15.78       29.49     58.53 o 
   1   9   6       13.07       45.07     48.05 o 
   3   9   6       46.43       43.40     49.08 o 
   5   9   6        0.45        3.14     31.85 o 
   7   9   6      128.64      124.26     76.53 o 
 -23   1   7        9.45       15.85     78.32 o 
 -21   1   7        0.01        8.69     52.77 o 
 -19   1   7       83.44      104.91     43.32 o 
 -17   1   7        7.16        5.42     34.63 o 
 -15   1   7      118.60      150.80     34.20 o 
 -13   1   7     2823.51     3033.47    105.12 o 
 -11   1   7        3.99        5.55     14.57 o 
  -9   1   7     6564.84     6901.87    160.20 o 
  -7   1   7      962.84      941.48     28.73 o 
  -5   1   7     1041.77     1047.93     29.73 o 
  -3   1   7      400.57      382.29     20.07 o 
  -1   1   7       17.73       15.20      9.94 o 
   1   1   7     3566.12     3565.36     69.00 o 
   3   1   7      848.45      824.71     47.62 o 
   5   1   7     1381.25     1329.25     60.71 o 
   7   1   7      528.84      572.71     32.79 o 
   9   1   7        8.53        2.01     14.39 o 
  11   1   7        3.63        2.73     19.13 o 
  13   1   7       11.78      -11.89     20.88 o 
  15   1   7       55.13       50.69     37.45 o 
  17   1   7       61.82       93.22     46.41 o 
  19   1   7        9.82       39.89     45.94 o 
 -22   2   7        0.32        6.73     49.12 o 
 -20   2   7      118.78       68.92     49.39 o 
 -18   2   7       54.14       50.06     37.94 o 
 -16   2   7      128.28      114.56     34.03 o 
 -14   2   7      793.74      870.03     61.34 o 
 -12   2   7      125.79      114.77     28.25 o 
 -10   2   7      122.48      108.12     23.90 o 
  -8   2   7     1029.95     1027.04     23.95 o 
  -6   2   7       36.78       28.22      9.62 o 
  -4   2   7     3294.39     3438.15     69.74 o 
  -2   2   7     1400.12     1493.84     42.70 o 
   0   2   7     1175.98     1191.90     50.77 o 
   2   2   7       16.01        9.73     11.28 o 
   4   2   7      269.43      294.80     31.11 o 
   6   2   7       80.21       98.79     26.13 o 
   8   2   7      205.48      208.24     32.72 o 
  10   2   7       25.53       42.00     21.23 o 
  12   2   7       45.94       57.88     23.28 o 
  14   2   7       11.68       50.76     35.18 o 
  16   2   7       33.58       18.65     24.05 o 
  18   2   7       56.45       57.82     35.86 o 
  20   2   7        8.36       97.39     48.14 o 
 -21   3   7        0.37       -1.65     40.62 o 
 -19   3   7       35.43       57.77     31.54 o 
 -17   3   7       39.66       19.38     30.01 o 
 -15   3   7        3.94       -9.40     25.13 o 
 -13   3   7      270.95      216.82     34.77 o 
 -11   3   7       32.04       26.91     20.12 o 
  -9   3   7      268.14      279.68     33.35 o 
  -7   3   7      259.48      198.78     30.46 o 
  -5   3   7      289.66      253.54     26.68 o 
  -3   3   7     1960.42     2266.81     71.92 o 
  -1   3   7       22.26       17.98     14.51 o 
   1   3   7      131.40      116.93     16.20 o 
   3   3   7     2424.89     2661.31     89.42 o 
   5   3   7      338.76      350.00     35.69 o 
   7   3   7      206.47      185.32     43.46 o 
   9   3   7        9.08       -5.69     17.87 o 
  11   3   7       24.93       35.72     24.89 o 
  13   3   7       22.75       15.32     21.98 o 
  15   3   7      146.56      182.61     38.65 o 
  17   3   7        7.33        7.39     24.97 o 
  19   3   7       52.20       86.21     51.27 o 
 -20   4   7       52.13       78.54     43.59 o 
 -18   4   7       19.92       63.24     39.35 o 
 -16   4   7      322.49      362.77     49.99 o 
 -14   4   7       36.35       32.83     28.32 o 
 -12   4   7      207.79      171.08     35.44 o 
 -10   4   7       50.54       27.42     23.50 o 
  -8   4   7       15.51       16.98     23.74 o 
  -6   4   7        0.53       -2.50     17.72 o 
  -4   4   7      542.21      546.15     30.21 o 
  -2   4   7        5.70       11.32     15.10 o 
   0   4   7        6.75        2.52     13.32 o 
   2   4   7       25.99       37.54     18.96 o 
   4   4   7      800.65      944.45     74.44 o 
   6   4   7       90.41       65.96     23.57 o 
   8   4   7      286.92      248.95     36.68 o 
  10   4   7       86.16      105.49     31.73 o 
  12   4   7       92.54       88.73     25.85 o 
  14   4   7      208.85      221.89     40.15 o 
  16   4   7      125.23      109.14     31.30 o 
  18   4   7        5.69       16.23     32.75 o 
 -19   5   7       47.51       92.20     41.39 o 
 -17   5   7      263.38      372.17     54.81 o 
 -15   5   7       83.25       45.81     29.25 o 
 -13   5   7      190.10      149.98     36.20 o 
 -11   5   7      840.49      821.43     64.73 o 
  -9   5   7      165.96      134.67     34.44 o 
  -7   5   7        6.18       12.96     20.47 o 
  -5   5   7      446.51      400.61     41.28 o 
  -3   5   7      791.22      888.04     44.93 o 
  -1   5   7      369.17      388.87     31.92 o 
   1   5   7       32.91       22.68     21.74 o 
   3   5   7      795.09      715.77     53.01 o 
   5   5   7      370.26      407.48     44.68 o 
   7   5   7       33.96       40.80     26.66 o 
   9   5   7      795.25      773.83     63.16 o 
  11   5   7      774.37      919.52     63.52 o 
  13   5   7        5.54        0.23     27.24 o 
  15   5   7        4.85       22.09     29.48 o 
  17   5   7        1.42       25.23     45.57 o 
 -18   6   7        6.55       31.96     37.36 o 
 -16   6   7        4.19      -26.64     36.01 o 
 -14   6   7        3.86       21.54     31.11 o 
 -12   6   7      142.47       99.12     35.25 o 
 -10   6   7      220.90      180.61     37.55 o 
  -8   6   7      116.41      129.31     37.18 o 
  -6   6   7      250.40      314.07    125.69 o 
  -4   6   7     1370.74     1597.77     82.92 o 
  -2   6   7      208.95      170.42     31.65 o 
   0   6   7       28.86       42.10     22.93 o 
   2   6   7      565.82      635.66     55.24 o 
   4   6   7      464.68      506.62     49.56 o 
   6   6   7      176.91      162.46     35.96 o 
   8   6   7       87.52       59.45     25.80 o 
  10   6   7       37.97       22.49     30.31 o 
  12   6   7       24.28       22.62     27.80 o 
  14   6   7       13.56      -12.01     38.77 o 
  16   6   7       15.87       39.46     49.09 o 
 -15   7   7       25.69       65.04     34.58 o 
 -13   7   7       20.42       23.24     33.46 o 
 -11   7   7       42.88       39.31     33.44 o 
  -9   7   7        6.90       15.57     38.59 o 
  -7   7   7      176.24      175.96     80.51 o 
  -5   7   7       51.44       59.43     39.97 o 
  -3   7   7        9.75        7.48     40.43 o 
  -1   7   7        0.84       45.00     38.67 o 
   1   7   7       41.03       27.94     29.48 o 
   3   7   7       62.60       51.86     28.12 o 
   5   7   7       26.95       14.89     25.47 o 
   7   7   7        8.07       31.14     26.37 o 
   9   7   7       14.76       32.92     34.04 o 
  11   7   7       31.85       29.33     26.81 o 
  13   7   7        1.35        6.83     44.54 o 
 -14   8   7       10.91       -4.15     47.12 o 
 -12   8   7       11.95       29.13     42.92 o 
 -10   8   7       25.91      -22.43     48.30 o 
  -8   8   7        0.12      -19.51     61.56 o 
  -6   8   7      155.89      288.30     89.03 o 
  -4   8   7      590.98      747.88     85.42 o 
  -2   8   7      421.26      520.80     87.90 o 
   0   8   7        1.95       24.36     42.99 o 
   2   8   7       80.35       82.79     33.00 o 
   4   8   7       47.05       26.50     28.92 o 
   6   8   7       10.13       16.81     25.67 o 
   8   8   7        2.01       31.22     31.32 o 
  10   8   7       69.30       64.78     73.87 o 
  -9   9   7       35.73       93.19    106.26 o 
  -7   9   7        5.61       28.60     67.43 o 
  -5   9   7        0.83       18.21     50.57 o 
  -3   9   7        0.17       20.60     42.32 o 
  -1   9   7        0.72       75.39     49.86 o 
   1   9   7       31.03      109.56     51.01 o 
   3   9   7       68.02      117.72     52.24 o 
   5   9   7       42.50       66.84     36.66 o 
   7   9   7        0.66       81.44     56.84 o 
 -22   0   8       59.14       75.01     67.62 o 
 -20   0   8        1.56      -14.58     50.76 o 
 -18   0   8      686.55      805.46    129.03 o 
 -16   0   8      316.82      291.55     77.29 o 
 -14   0   8      735.28      785.82    113.88 o 
 -12   0   8     1009.61      995.99     65.28 o 
 -10   0   8     3401.61     3609.22     90.70 o 
  -8   0   8      428.98      468.08     32.54 o 
  -6   0   8        4.19       -9.87     12.17 o 
  -4   0   8      783.03      799.46     40.79 o 
  -2   0   8     5633.85     5910.89    107.98 o 
   0   0   8      612.52      536.34     34.72 o 
   2   0   8      101.24      124.24     28.78 o 
   4   0   8       20.30       16.51     25.70 o 
   6   0   8     1347.99     1361.29    116.98 o 
   8   0   8      378.25      375.51     66.31 o 
  10   0   8      258.74      217.52     64.60 o 
  12   0   8       39.46      147.55     65.54 o 
  14   0   8        1.65      -48.87     33.34 o 
  16   0   8       28.76       -2.46     58.15 o 
  18   0   8       21.46       25.00     64.21 o 
 -23   1   8       26.27       55.22     61.48 o 
 -21   1   8        3.61      -34.38     40.68 o 
 -19   1   8       10.32       49.76     44.65 o 
 -17   1   8      335.75      269.14     62.10 o 
 -15   1   8      267.19      319.86     58.61 o 
 -13   1   8      170.96      149.43     30.35 o 
 -11   1   8     1276.20     1198.61     48.78 o 
  -9   1   8       37.73       38.54     11.77 o 
  -7   1   8      733.71      696.30     26.96 o 
  -5   1   8     2772.84     2736.88     64.20 o 
  -3   1   8      218.09      190.08     16.25 o 
  -1   1   8      387.20      400.11     21.79 o 
   1   1   8     1298.43     1256.57     44.20 o 
   3   1   8      295.65      356.96     35.25 o 
   5   1   8      142.34      213.74     31.16 o 
   7   1   8      262.26      264.24     35.82 o 
   9   1   8        6.24      -14.47     25.49 o 
  11   1   8       92.58       89.40     24.46 o 
  13   1   8       34.07       62.34     28.45 o 
  15   1   8        7.68       21.85     41.28 o 
  17   1   8        3.65       20.18     39.11 o 
  19   1   8        3.12      -35.83     38.36 o 
 -22   2   8       22.90        7.85     47.95 o 
 -20   2   8        1.29       -1.90     42.57 o 
 -18   2   8       72.44       96.05     44.55 o 
 -16   2   8       16.74       31.45     31.13 o 
 -14   2   8      144.61      111.87     30.08 o 
 -12   2   8      112.17      111.72     26.85 o 
 -10   2   8      219.03      200.77     30.91 o 
  -8   2   8      308.21      278.16     18.16 o 
  -6   2   8     4513.41     4730.07     65.92 o 
  -4   2   8      232.26      242.86     21.17 o 
  -2   2   8     4631.34     5170.20     91.21 o 
   0   2   8     2669.78     2878.17     65.99 o 
   2   2   8      364.56      352.96     24.14 o 
   4   2   8      447.64      434.98     38.87 o 
   6   2   8        2.86        1.68     20.71 o 
   8   2   8        5.17       24.93     23.39 o 
  10   2   8      144.82      116.23     37.23 o 
  12   2   8       17.06       37.37     25.22 o 
  14   2   8        2.24       -3.73     25.55 o 
  16   2   8       30.88       41.18     40.72 o 
  18   2   8       15.44        5.98     35.57 o 
 -21   3   8       76.85      107.53     45.73 o 
 -19   3   8       61.69      103.44     46.02 o 
 -17   3   8        0.30        3.40     29.38 o 
 -15   3   8       19.75       14.61     28.61 o 
 -13   3   8       42.03        7.51     23.51 o 
 -11   3   8        8.59       14.89     22.26 o 
  -9   3   8      445.48      433.15     53.05 o 
  -7   3   8       12.03       -4.55     16.16 o 
  -5   3   8      892.86      958.07     36.96 o 
  -3   3   8       69.14       44.27     13.57 o 
  -1   3   8      868.03      862.69     39.77 o 
   1   3   8       56.37       75.86     17.08 o 
   3   3   8     1482.22     1661.11     74.11 o 
   5   3   8      328.95      325.22     36.89 o 
   7   3   8        1.81       -0.11     23.37 o 
   9   3   8       19.43        5.32     25.49 o 
  11   3   8       30.16       40.90     26.41 o 
  13   3   8      105.50      117.41     29.11 o 
  15   3   8      198.44      215.00     36.65 o 
  17   3   8        4.47        6.55     30.96 o 
 -20   4   8      133.73      105.41     56.92 o 
 -18   4   8        6.99        9.55     30.80 o 
 -16   4   8      469.89      413.83     52.42 o 
 -14   4   8      391.59      317.54     44.61 o 
 -12   4   8       17.81        2.11     20.25 o 
 -10   4   8       40.57       15.19     21.32 o 
  -8   4   8        7.31        1.40     23.33 o 
  -6   4   8      118.75       89.99     23.11 o 
  -4   4   8       20.51        9.71     13.59 o 
  -2   4   8       32.27       23.55     15.71 o 
   0   4   8        0.56       -5.23     18.36 o 
   2   4   8       94.98       88.78     25.00 o 
   4   4   8       32.23       47.44     27.04 o 
   6   4   8        1.78       -4.97     20.78 o 
   8   4   8      882.89      816.86     63.65 o 
  10   4   8     1614.86     1727.63     89.91 o 
  12   4   8        2.32       19.34     24.54 o 
  14   4   8      296.31      315.06     46.08 o 
  16   4   8       59.42       82.49     35.11 o 
  18   4   8        0.07       -9.64     31.36 o 
 -19   5   8       14.43       56.38     37.10 o 
 -17   5   8       25.74       21.22     33.36 o 
 -15   5   8      537.18      574.72     62.53 o 
 -13   5   8        1.94       -3.45     27.72 o 
 -11   5   8      570.43      519.81     55.68 o 
  -9   5   8      545.72      552.33     54.48 o 
  -7   5   8      643.43      664.53     48.21 o 
  -5   5   8      122.87      130.53     25.21 o 
  -3   5   8       27.32        8.15     18.49 o 
  -1   5   8        5.10       16.73     19.43 o 
   1   5   8        9.74       11.23     20.71 o 
   3   5   8      293.72      242.40     36.11 o 
   5   5   8      681.87      770.49     69.79 o 
   7   5   8       39.71       45.52     27.79 o 
   9   5   8      523.85      542.89     54.67 o 
  11   5   8      192.82      181.91     39.82 o 
  13   5   8       59.66       39.81     24.44 o 
  15   5   8       72.02       84.56     32.61 o 
 -18   6   8        2.02        4.83     33.03 o 
 -16   6   8        3.57       11.65     30.68 o 
 -14   6   8       11.49       10.41     32.22 o 
 -12   6   8       95.11       70.42     32.14 o 
 -10   6   8       71.31       40.25     26.78 o 
  -8   6   8       58.30       72.16     34.18 o 
  -6   6   8      686.32      672.43     60.48 o 
  -4   6   8      362.76      520.54    141.61 o 
  -2   6   8      881.87     1003.20     87.84 o 
   0   6   8      570.15      494.41     56.34 o 
   2   6   8       25.46       20.97     25.43 o 
   4   6   8      507.27      470.54     52.17 o 
   6   6   8       61.52       85.96     32.45 o 
   8   6   8        0.14      -18.06     30.12 o 
  10   6   8       19.23       18.81     30.17 o 
  12   6   8        0.94       -5.76     21.77 o 
  14   6   8        2.90       11.00     29.00 o 
 -15   7   8        0.00      -25.06     27.20 o 
 -13   7   8        0.00      -12.15     32.79 o 
 -11   7   8       26.07       56.57     33.89 o 
  -9   7   8       73.73       92.80     46.73 o 
  -7   7   8      205.27      212.37     49.11 o 
  -5   7   8      510.65      509.67     72.95 o 
  -3   7   8       19.03       20.94     38.53 o 
  -1   7   8      828.77      877.28     87.07 o 
   1   7   8      179.33      130.39     36.39 o 
   3   7   8        0.71       -9.90     23.51 o 
   5   7   8        1.68       -2.21     26.77 o 
   7   7   8        0.19       -4.93     29.94 o 
   9   7   8        5.56        6.11     28.38 o 
  11   7   8        1.98      -19.32     31.09 o 
  13   7   8        6.13        7.74     44.31 o 
 -12   8   8       32.94       68.79     50.39 o 
 -10   8   8      121.17      204.58     95.66 o 
  -8   8   8       42.60      109.67     70.65 o 
  -6   8   8        4.81        4.00     40.21 o 
  -4   8   8       79.82      157.51     72.93 o 
  -2   8   8        3.80       -9.22     44.13 o 
   0   8   8        1.01       27.75     46.59 o 
   2   8   8        0.51        8.23     48.49 o 
   4   8   8       58.24       81.64     35.87 o 
   6   8   8       22.43       19.16     32.76 o 
   8   8   8        0.26       45.00     32.60 o 
  10   8   8        6.81       30.11     52.02 o 
  -7   9   8       11.87       67.84     55.98 o 
  -5   9   8        0.22       26.29     53.01 o 
  -3   9   8        2.01        7.09     37.89 o 
  -1   9   8       10.09      -31.28     48.58 o 
   1   9   8       20.33        8.01     49.25 o 
   3   9   8       51.89       92.23     49.58 o 
   5   9   8        9.75      -10.05     50.67 o 
 -21   1   9       24.35      -18.11     54.50 o 
 -19   1   9       50.27       53.35     47.55 o 
 -17   1   9       21.08       42.95     41.69 o 
 -15   1   9        3.70       -6.22     31.77 o 
 -13   1   9      160.37      166.82     35.50 o 
 -11   1   9     1000.28      891.98     47.50 o 
  -9   1   9      421.89      390.00     23.02 o 
  -7   1   9     1686.35     1692.28     43.07 o 
  -5   1   9       21.53       25.86     11.53 o 
  -3   1   9      949.57      991.34     33.66 o 
  -1   1   9       32.94       40.95     12.72 o 
   1   1   9       23.94       20.22     13.13 o 
   3   1   9      268.55      259.89     31.85 o 
   5   1   9      140.04       98.41     25.13 o 
   7   1   9       23.68        8.23     22.53 o 
   9   1   9      173.79      159.10     42.69 o 
  11   1   9        0.36        0.82     22.87 o 
  13   1   9        8.30      -17.26     33.19 o 
  15   1   9        0.24        9.67     37.04 o 
  17   1   9        4.95       65.94     44.55 o 
  19   1   9        3.50      -12.55     50.95 o 
 -22   2   9        1.81       -9.09     46.07 o 
 -20   2   9        6.53      -21.11     36.02 o 
 -18   2   9       10.38      -34.72     45.04 o 
 -16   2   9       91.99       53.99     40.60 o 
 -14   2   9        7.17        5.50     27.12 o 
 -12   2   9      256.56      275.38     39.78 o 
 -10   2   9       14.94       23.33     17.91 o 
  -8   2   9      309.64      270.96     28.36 o 
  -6   2   9       28.25       25.65     11.97 o 
  -4   2   9      646.08      647.00     32.96 o 
  -2   2   9     2587.91     2815.42     94.31 o 
   0   2   9       10.07       24.10     16.07 o 
   2   2   9       16.25        9.08     13.85 o 
   4   2   9      142.38      144.50     29.89 o 
   6   2   9       11.55       20.94     24.09 o 
   8   2   9       10.98        4.72     25.33 o 
  10   2   9      179.96      204.06     48.99 o 
  12   2   9        4.57        2.89     25.06 o 
  14   2   9        0.56       -4.61     23.14 o 
  16   2   9       26.54       17.66     40.44 o 
  18   2   9       27.13       74.38     48.99 o 
 -21   3   9       44.13       69.69     55.13 o 
 -19   3   9        6.38       10.24     44.70 o 
 -17   3   9       17.06       -4.00     29.09 o 
 -15   3   9        9.06        2.45     26.51 o 
 -13   3   9        0.35       -1.23     19.35 o 
 -11   3   9      883.59      861.60     63.92 o 
  -9   3   9       28.40        2.09     16.32 o 
  -7   3   9      286.45      255.83     28.31 o 
  -5   3   9       52.87       33.64     14.97 o 
  -3   3   9      807.01      775.88     37.13 o 
  -1   3   9       11.59       11.74     14.76 o 
   1   3   9     1272.29     1347.02     66.99 o 
   3   3   9     1377.00     1504.49     74.81 o 
   5   3   9      199.40      199.46     36.06 o 
   7   3   9      152.97      165.87     34.58 o 
   9   3   9       74.03       60.79     28.93 o 
  11   3   9        1.29      -11.64     30.50 o 
  13   3   9       64.09       74.05     28.76 o 
  15   3   9       27.51       16.75     33.82 o 
  17   3   9        4.63      -24.72     40.05 o 
 -20   4   9        5.87        5.76     35.33 o 
 -18   4   9        0.50       -5.40     31.73 o 
 -16   4   9       53.63       66.27     37.45 o 
 -14   4   9        4.48       -3.56     25.01 o 
 -12   4   9        2.74       -4.63     28.31 o 
 -10   4   9      144.66      151.24     37.79 o 
  -8   4   9       80.86       59.28     21.76 o 
  -6   4   9       72.36       42.90     21.97 o 
  -4   4   9      269.19      320.55     36.42 o 
  -2   4   9      352.16      333.79     29.39 o 
   0   4   9       16.15       18.85     20.14 o 
   2   4   9      921.19      819.73     56.81 o 
   4   4   9      251.77      295.39     38.35 o 
   6   4   9      380.54      407.28     46.74 o 
   8   4   9      177.82      171.75     37.66 o 
  10   4   9      190.09      152.19     38.35 o 
  12   4   9       39.25       53.67     29.75 o 
  14   4   9       37.33       86.92     33.79 o 
  16   4   9       74.31       92.32     39.97 o 
 -19   5   9       28.16       13.40     47.36 o 
 -17   5   9       32.31       29.92     38.07 o 
 -15   5   9       29.49       41.39     36.40 o 
 -13   5   9        5.48        1.89     32.16 o 
 -11   5   9       30.59        8.40     23.52 o 
  -9   5   9      461.82      433.11     41.86 o 
  -7   5   9      124.36      134.16     29.62 o 
  -5   5   9      421.95      485.31     41.96 o 
  -3   5   9       58.26       57.01     50.20 o 
  -1   5   9       94.28       57.70     23.45 o 
   1   5   9      432.95      453.91     46.51 o 
   3   5   9       83.25       82.13     30.68 o 
   5   5   9      546.99      502.70     60.70 o 
   7   5   9       66.84       58.98     31.05 o 
   9   5   9        0.00      -10.37     25.33 o 
  11   5   9      118.49      113.21     35.24 o 
  13   5   9      114.96      110.83     30.91 o 
  15   5   9        1.03       17.12     31.93 o 
 -16   6   9       25.51       75.40     43.78 o 
 -14   6   9      230.36      244.35     47.18 o 
 -12   6   9       46.28       58.81     32.11 o 
 -10   6   9        0.34      -11.38     29.58 o 
  -8   6   9      221.99      232.33     36.45 o 
  -6   6   9       65.77       42.70     44.32 o 
  -4   6   9      533.76      627.57     77.68 o 
  -2   6   9       80.86       75.38     40.10 o 
   0   6   9      916.69      908.50     64.86 o 
   2   6   9        2.06        2.89     27.00 o 
   4   6   9      316.62      355.00     45.92 o 
   6   6   9      113.47       96.39     32.14 o 
   8   6   9        0.02        1.19     29.66 o 
  10   6   9        4.33       -0.89     35.44 o 
  12   6   9       30.51       31.99     28.80 o 
  14   6   9        3.35       18.70     38.45 o 
 -15   7   9       19.49       40.28     36.67 o 
 -13   7   9        6.77       32.02     33.11 o 
 -11   7   9      179.69      215.48     50.47 o 
  -9   7   9      187.65      249.90     46.60 o 
  -7   7   9       54.54       55.52     44.82 o 
  -5   7   9        6.51       13.06     38.72 o 
  -3   7   9       22.64       62.20     40.22 o 
  -1   7   9        2.26        6.80     36.88 o 
   1   7   9       42.78       -7.21     43.00 o 
   3   7   9      104.84       92.80     31.45 o 
   5   7   9        5.63        2.88     31.73 o 
   7   7   9       41.10       20.50     31.50 o 
   9   7   9       12.94       34.67     39.30 o 
  11   7   9       32.47       27.89     34.06 o 
 -12   8   9       60.45       35.04    113.46 o 
 -10   8   9        0.49      -18.56     65.73 o 
  -8   8   9       24.05       12.68     44.94 o 
  -6   8   9       19.68       -0.56     40.08 o 
  -4   8   9       24.25       34.89     43.63 o 
  -2   8   9      131.38      187.37     60.24 o 
   0   8   9      142.63      130.58     57.96 o 
   2   8   9        3.22      -19.95     37.92 o 
   4   8   9       21.93       47.92     44.18 o 
   6   8   9        6.78       22.02     34.87 o 
   8   8   9        0.02      -10.30     31.97 o 
  -7   9   9       11.72       42.69     51.15 o 
  -5   9   9        6.83       38.84     59.12 o 
  -3   9   9        5.32       24.34     41.72 o 
  -1   9   9       43.55       46.74     50.35 o 
   1   9   9       10.67       -2.83     57.18 o 
   3   9   9        5.06       14.75     60.80 o 
 -22   0  10        1.75        1.14     88.27 o 
 -20   0  10       16.46       48.30     64.02 o 
 -18   0  10       56.44       41.67     59.67 o 
 -16   0  10       34.11       80.69     69.89 o 
 -14   0  10       98.42      174.27     64.59 o 
 -12   0  10      385.05      332.69     44.01 o 
 -10   0  10       31.37       14.90     17.79 o 
  -8   0  10       13.39        9.86     16.03 o 
  -6   0  10      266.69      290.64     30.33 o 
  -4   0  10     1669.62     1727.79     64.58 o 
  -2   0  10     5220.66     5332.29    114.35 o 
   0   0  10      230.69      162.74     27.73 o 
   2   0  10      119.32      103.66     33.95 o 
   4   0  10        1.08        6.00     22.01 o 
   6   0  10      648.63      519.57     79.96 o 
   8   0  10       20.99       -5.11     33.72 o 
  10   0  10       12.60        7.96     40.53 o 
  12   0  10       17.75       30.68     61.37 o 
  14   0  10        4.29       16.67     67.62 o 
  16   0  10        2.08       -2.27     49.25 o 
  18   0  10        0.00       34.66     58.34 o 
 -21   1  10       12.38       -7.23     38.59 o 
 -19   1  10        0.19       -2.10     40.46 o 
 -17   1  10        3.77      -32.80     59.57 o 
 -15   1  10        0.26       30.27     34.12 o 
 -13   1  10       52.54       29.99     20.90 o 
 -11   1  10      461.08      450.90     36.62 o 
  -9   1  10      215.80      241.75     23.43 o 
  -7   1  10     1604.99     1631.94     44.86 o 
  -5   1  10       27.35       27.57     12.90 o 
  -3   1  10       15.94       32.78     13.27 o 
  -1   1  10      119.22       98.74     16.14 o 
   1   1  10      777.69      723.80     38.58 o 
   3   1  10      762.41      731.55     50.75 o 
   5   1  10      227.60      244.71     33.67 o 
   7   1  10       22.88       24.92     22.22 o 
   9   1  10        0.87        7.28     30.53 o 
  11   1  10        3.25      -35.42     39.21 o 
  13   1  10        0.73      -35.37     32.13 o 
  15   1  10        2.26       16.33     46.75 o 
  17   1  10        0.13       29.98     38.73 o 
 -20   2  10       13.75        1.45     39.04 o 
 -18   2  10        0.26      -26.33     46.82 o 
 -16   2  10      123.73      102.52     40.43 o 
 -14   2  10        2.07       -9.15     25.01 o 
 -12   2  10       87.15       88.31     24.36 o 
 -10   2  10       30.04       29.80     20.20 o 
  -8   2  10        7.22       15.72     15.69 o 
  -6   2  10      368.01      373.14     24.27 o 
  -4   2  10      321.35      330.20     26.41 o 
  -2   2  10      227.73      188.18     21.11 o 
   0   2  10      122.42      105.35     20.27 o 
   2   2  10       16.17        1.29     17.95 o 
   4   2  10       20.87        6.14     22.81 o 
   6   2  10        1.40      -19.67     19.52 o 
   8   2  10      449.13      469.66     56.44 o 
  10   2  10       27.13       71.10     48.21 o 
  12   2  10       15.90       49.82     28.96 o 
  14   2  10       14.01       11.08     33.01 o 
  16   2  10        3.18       26.95     36.94 o 
 -21   3  10        7.21       18.33     56.63 o 
 -19   3  10        0.50        0.09     42.07 o 
 -17   3  10       46.30       64.04     43.14 o 
 -15   3  10      124.30      142.90     35.57 o 
 -13   3  10       11.71        0.57     30.52 o 
 -11   3  10      154.36      113.29     26.55 o 
  -9   3  10      107.25      128.44     27.73 o 
  -7   3  10        1.42       -1.06     18.20 o 
  -5   3  10        2.62        7.06     14.06 o 
  -3   3  10       32.14       16.20     14.69 o 
  -1   3  10       14.63       16.18     16.10 o 
   1   3  10      147.39      169.40     32.08 o 
   3   3  10      148.82      155.95     29.48 o 
   5   3  10       17.17       -0.87     24.32 o 
   7   3  10       66.45       48.64     26.52 o 
   9   3  10       44.78       71.83     33.62 o 
  11   3  10       30.91       48.18     40.71 o 
  13   3  10       13.60       35.92     32.08 o 
  15   3  10       26.08       46.94     46.63 o 
  17   3  10       20.66       37.66     48.40 o 
 -20   4  10        1.78       37.05     45.48 o 
 -18   4  10        5.15        8.63     32.42 o 
 -16   4  10        6.08       24.58     29.05 o 
 -14   4  10       19.57       18.63     30.33 o 
 -12   4  10       41.35       22.92     32.24 o 
 -10   4  10      251.78      265.68     36.06 o 
  -8   4  10       22.85        8.67     20.73 o 
  -6   4  10      378.69      424.31     42.77 o 
  -4   4  10        0.47       18.37     17.46 o 
  -2   4  10        0.01       -2.64     18.13 o 
   0   4  10       34.21       65.84     24.27 o 
   2   4  10       11.29        4.89     22.93 o 
   4   4  10        0.51        7.65     21.93 o 
   6   4  10      100.69       66.24     27.76 o 
   8   4  10        0.95       22.85     30.71 o 
  10   4  10       27.89       11.08     33.41 o 
  12   4  10      158.10      167.19     33.21 o 
  14   4  10       18.55       16.92     26.66 o 
  16   4  10        4.74        6.07     36.99 o 
 -17   5  10        0.32        5.26     33.79 o 
 -15   5  10        3.97      -13.98     35.55 o 
 -13   5  10       61.63       51.05     38.88 o 
 -11   5  10       12.40        6.24     27.36 o 
  -9   5  10        4.96      -17.32     24.31 o 
  -7   5  10       68.21       40.25     23.27 o 
  -5   5  10      351.15      395.31     58.55 o 
  -3   5  10       75.97       36.10     53.80 o 
  -1   5  10        1.26        2.29     25.76 o 
   1   5  10       59.29       -0.91     24.18 o 
   3   5  10        4.64        0.44     23.96 o 
   5   5  10       95.19       84.91     34.65 o 
   7   5  10       51.87       73.47     31.12 o 
   9   5  10        0.64       -2.92     35.45 o 
  11   5  10        0.00        4.40     27.35 o 
  13   5  10        0.31        9.11     26.98 o 
 -16   6  10        0.03        4.16     35.40 o 
 -14   6  10        0.54       16.16     30.53 o 
 -12   6  10       39.67       33.71     31.24 o 
 -10   6  10       98.42      123.94     34.94 o 
  -8   6  10        4.80        8.82     23.49 o 
  -6   6  10       16.88       57.21     81.26 o 
  -4   6  10        8.24       18.71     42.60 o 
  -2   6  10       25.93       39.38     40.15 o 
   0   6  10      165.32      208.61     52.71 o 
   2   6  10       99.54       63.59     32.86 o 
   4   6  10        0.02       -3.17     27.51 o 
   6   6  10       22.83        1.89     25.30 o 
   8   6  10        1.67      -18.53     34.05 o 
  10   6  10        1.55       -0.93     30.47 o 
  12   6  10       12.61      -15.82     26.10 o 
 -13   7  10        8.74       33.05     37.68 o 
 -11   7  10       24.82       44.66     32.52 o 
  -9   7  10        0.16       38.07     52.74 o 
  -7   7  10      128.47      135.80     58.35 o 
  -5   7  10      233.82      297.26     62.82 o 
  -3   7  10       42.02       39.28     41.45 o 
  -1   7  10        4.47      -52.70     44.64 o 
   1   7  10        5.55        4.45     32.63 o 
   3   7  10        2.71       25.27     32.98 o 
   5   7  10        3.32       21.32     37.11 o 
   7   7  10        0.20       -2.71     30.62 o 
   9   7  10        4.22      -12.10     31.97 o 
 -10   8  10       48.96       98.32     49.42 o 
  -8   8  10      155.46      131.02     55.53 o 
  -6   8  10        0.82       39.44     45.46 o 
  -4   8  10       23.29       59.12     45.56 o 
  -2   8  10        1.33      -26.72     49.68 o 
   0   8  10       65.87      102.08     52.21 o 
   2   8  10       10.77      -18.68     40.72 o 
   4   8  10        1.91       11.25     51.57 o 
   6   8  10        3.69       20.73     42.46 o 
 -21   1  11       11.56       22.89     51.78 o 
 -19   1  11      138.95      192.17     67.23 o 
 -17   1  11       75.60       97.93     50.27 o 
 -15   1  11       20.05        9.48     37.75 o 
 -13   1  11      378.93      460.57     52.63 o 
 -11   1  11       95.33       76.43     24.75 o 
  -9   1  11       45.67       23.35     19.61 o 
  -7   1  11       35.27       19.85     13.62 o 
  -5   1  11      539.30      507.64     27.88 o 
  -3   1  11      878.23      937.67     37.12 o 
  -1   1  11      389.69      366.90     25.29 o 
   1   1  11      289.31      273.43     44.02 o 
   3   1  11       60.80       33.69     26.37 o 
   5   1  11      196.97      204.20     33.96 o 
   7   1  11      224.63      215.39     47.07 o 
   9   1  11      204.99      197.19     49.30 o 
  11   1  11       20.70       25.76     36.31 o 
  13   1  11       10.85       -4.98     36.75 o 
  15   1  11        1.67      -11.80     33.61 o 
  17   1  11        1.15       78.35     58.86 o 
 -20   2  11       19.70       20.10     40.19 o 
 -18   2  11        4.09       14.60     40.69 o 
 -16   2  11       43.68       51.17     38.35 o 
 -14   2  11       79.81       54.03     25.67 o 
 -12   2  11      649.71      683.54     49.33 o 
 -10   2  11       15.43        2.74     18.68 o 
  -8   2  11       14.38       10.67     18.32 o 
  -6   2  11       10.06        2.02     13.53 o 
  -4   2  11       65.06       66.73     18.14 o 
  -2   2  11       15.26       22.68     15.51 o 
   0   2  11       64.80       40.26     18.27 o 
   2   2  11       37.99       38.39     25.00 o 
   4   2  11      168.06      187.72     34.37 o 
   6   2  11      321.79      252.84     45.12 o 
   8   2  11       23.77       46.88     30.12 o 
  10   2  11       36.50       82.61     43.89 o 
  12   2  11        0.74       -7.60     34.92 o 
  14   2  11       10.31        4.57     35.40 o 
  16   2  11       21.82       49.00     42.92 o 
 -19   3  11        0.61        0.21     53.69 o 
 -17   3  11       17.29        5.20     35.17 o 
 -15   3  11        3.26        8.70     30.62 o 
 -13   3  11      159.31      105.92     30.52 o 
 -11   3  11      116.75      100.04     27.01 o 
  -9   3  11       41.46       26.23     19.57 o 
  -7   3  11      607.48      607.22     45.49 o 
  -5   3  11      151.36      138.13     27.25 o 
  -3   3  11      271.05      212.34     23.25 o 
  -1   3  11        0.28       -6.45     21.22 o 
   1   3  11        1.51       16.28     19.92 o 
   3   3  11       53.31       22.51     23.79 o 
   5   3  11       14.85       39.23     32.45 o 
   7   3  11      118.49      118.08     35.62 o 
   9   3  11        0.27        2.56     30.32 o 
  11   3  11      377.56      387.33     65.83 o 
  13   3  11       47.66       72.45     36.65 o 
  15   3  11       51.19       56.62     45.71 o 
 -18   4  11        9.98       -6.10     43.66 o 
 -16   4  11       20.56      -26.52     39.01 o 
 -14   4  11       72.06       79.62     25.99 o 
 -12   4  11      257.59      263.27     37.90 o 
 -10   4  11      260.67      212.15     34.49 o 
  -8   4  11      112.20      105.70     28.48 o 
  -6   4  11       40.95       40.96     24.20 o 
  -4   4  11       89.76       36.79     23.86 o 
  -2   4  11      131.36      104.96     27.67 o 
   0   4  11       11.95       12.37     22.38 o 
   2   4  11       44.55       53.70     26.41 o 
   4   4  11        0.29       -1.65     26.44 o 
   6   4  11        1.40       48.82     55.10 o 
   8   4  11        0.84      -20.42     24.42 o 
  10   4  11       93.26      151.86     41.59 o 
  12   4  11      112.14      143.19     41.84 o 
  14   4  11        0.45       11.93     33.98 o 
 -17   5  11      106.78      125.36     46.90 o 
 -15   5  11        4.63       12.93     30.71 o 
 -13   5  11        6.21       48.06     28.73 o 
 -11   5  11       19.12       -6.32     26.01 o 
  -9   5  11       11.37       31.40     25.62 o 
  -7   5  11      597.80      633.48     50.46 o 
  -5   5  11       81.89       53.03     39.59 o 
  -3   5  11      179.39      152.18     43.42 o 
  -1   5  11       91.14       85.54     35.26 o 
   1   5  11        1.20       14.43     25.53 o 
   3   5  11        4.99        0.43     38.70 o 
   5   5  11      171.59      242.80     40.26 o 
   7   5  11       76.27       61.08     33.43 o 
   9   5  11        0.03       17.05     30.27 o 
  11   5  11       19.90        8.40     27.89 o 
  13   5  11        9.22       10.25     26.36 o 
 -16   6  11        3.83      -42.68     37.01 o 
 -14   6  11        6.02       23.12     36.06 o 
 -12   6  11      174.70      148.08     35.94 o 
 -10   6  11        3.67      -15.84     26.56 o 
  -8   6  11       14.94      -19.00     32.35 o 
  -6   6  11       51.23       50.97     41.05 o 
  -4   6  11       63.07       33.14     36.61 o 
  -2   6  11      260.39      271.10     60.80 o 
   0   6  11       10.27       31.97     38.95 o 
   2   6  11      443.64      429.89     49.80 o 
   4   6  11       45.28       34.01     29.14 o 
   6   6  11        0.34       29.92     33.55 o 
   8   6  11        6.37       37.79     31.44 o 
  10   6  11        3.56       34.32     32.77 o 
 -13   7  11        9.50       41.36     38.34 o 
 -11   7  11        0.91      -43.60     36.35 o 
  -9   7  11       57.26       37.45     40.98 o 
  -7   7  11       21.92       12.69     38.77 o 
  -5   7  11      104.00      162.27     49.05 o 
  -3   7  11       44.01       72.82     49.41 o 
  -1   7  11        4.27       24.08     52.17 o 
   1   7  11        5.33       -4.60     36.46 o 
   3   7  11        0.08      -11.57     45.99 o 
   5   7  11        0.81        2.32     33.77 o 
   7   7  11       41.34       32.55     33.40 o 
   9   7  11       29.63       64.92     40.66 o 
  -8   8  11        3.93       21.10     59.11 o 
  -6   8  11       45.59       72.56     49.44 o 
  -4   8  11        4.30       24.64     44.99 o 
  -2   8  11       17.77       65.63     57.15 o 
   0   8  11       15.26       51.04     57.77 o 
   2   8  11        0.14       -6.46     47.45 o 
   4   8  11        1.45      -23.77     43.69 o 
 -20   0  12       54.66       47.73     61.94 o 
 -18   0  12       10.03      -16.10     67.62 o 
 -16   0  12       21.35       33.34     66.48 o 
 -14   0  12      914.38     1104.01    140.04 o 
 -12   0  12        6.98       20.08     58.34 o 
 -10   0  12      953.72     1080.20     77.80 o 
  -8   0  12      385.06      406.55     37.94 o 
  -6   0  12       26.39        9.42     19.54 o 
  -4   0  12      133.41      108.85     25.96 o 
  -2   0  12      529.85      469.52     41.24 o 
   0   0  12     1768.05     1837.05     76.50 o 
   2   0  12     1300.92     1278.91     87.91 o 
   4   0  12       12.49      -36.10     25.50 o 
   6   0  12        2.90      -21.21     36.18 o 
   8   0  12       81.41       71.03     59.29 o 
  10   0  12      146.54      183.17     64.59 o 
  12   0  12       36.80       12.88     52.28 o 
  14   0  12       33.11      139.98     72.55 o 
  16   0  12       64.43       41.48     60.80 o 
 -21   1  12        5.92       -2.47     53.91 o 
 -19   1  12        5.02       25.15     49.72 o 
 -17   1  12        1.17      -51.60     48.30 o 
 -15   1  12       67.85       52.52     50.39 o 
 -13   1  12      145.53      152.67     47.30 o 
 -11   1  12       24.38       29.49     24.39 o 
  -9   1  12      900.47      856.39     49.32 o 
  -7   1  12      295.60      283.44     24.34 o 
  -5   1  12      121.22      114.92     18.13 o 
  -3   1  12      103.87       75.28     16.47 o 
  -1   1  12       54.36       30.81     15.49 o 
   1   1  12      449.05      414.06     34.41 o 
   3   1  12      212.78      238.43     34.44 o 
   5   1  12        5.54       27.76     27.05 o 
   7   1  12        0.06      -28.49     29.74 o 
   9   1  12       25.06       -9.28     42.25 o 
  11   1  12       82.78       41.52     36.00 o 
  13   1  12        1.26      -13.51     38.67 o 
  15   1  12       26.92       57.14     45.42 o 
 -20   2  12        1.57       25.18     48.08 o 
 -18   2  12       19.08       42.40     49.06 o 
 -16   2  12       39.00       21.45     40.93 o 
 -14   2  12       13.24       -7.07     32.39 o 
 -12   2  12       61.28       53.70     25.47 o 
 -10   2  12     1142.67     1222.67     63.78 o 
  -8   2  12        2.01        0.79     17.12 o 
  -6   2  12       21.03        8.09     18.45 o 
  -4   2  12      745.58      723.01     39.15 o 
  -2   2  12      147.51      171.06     26.20 o 
   0   2  12      914.71      814.78     56.81 o 
   2   2  12     1463.74     1516.26     78.99 o 
   4   2  12      219.48      173.36     40.04 o 
   6   2  12      894.89      903.32     69.02 o 
   8   2  12       52.44       35.29     27.55 o 
  10   2  12        0.01       10.31     32.71 o 
  12   2  12       27.96       53.21     35.95 o 
  14   2  12        5.34       33.89     44.87 o 
 -19   3  12       50.34       25.02     96.79 o 
 -17   3  12      139.52      140.21     47.49 o 
 -15   3  12      224.83      255.86     41.92 o 
 -13   3  12       36.67       68.72     29.83 o 
 -11   3  12        0.02        7.55     21.14 o 
  -9   3  12      274.44      227.49     33.42 o 
  -7   3  12        0.77      -15.34     21.70 o 
  -5   3  12       40.07       33.84     20.21 o 
  -3   3  12        0.23       -6.30     20.42 o 
  -1   3  12       10.49       14.54     26.57 o 
   1   3  12      228.65      183.65     34.03 o 
   3   3  12       84.64       28.94     27.10 o 
   5   3  12      145.60       83.63     34.10 o 
   7   3  12      531.97      459.35     62.32 o 
   9   3  12        9.03       -3.77     29.05 o 
  11   3  12      104.07       77.47     40.91 o 
  13   3  12       88.94      117.90     47.87 o 
 -18   4  12        0.39       34.15     56.85 o 
 -16   4  12        0.17       46.84     28.62 o 
 -14   4  12       33.96       34.57     31.61 o 
 -12   4  12      283.89      296.04     40.64 o 
 -10   4  12      196.47      171.43     32.66 o 
  -8   4  12        4.11       -5.19     21.70 o 
  -6   4  12       33.33       41.26     25.34 o 
  -4   4  12       16.41       19.19     24.05 o 
  -2   4  12        0.04        7.17     32.37 o 
   0   4  12        3.60      -10.06     23.05 o 
   2   4  12        0.09      -22.19     23.21 o 
   4   4  12       80.85       45.10     27.05 o 
   6   4  12        0.85      -12.56     27.01 o 
   8   4  12       58.18       51.43     31.28 o 
  10   4  12       17.83        5.74     31.28 o 
  12   4  12       66.04      140.75     53.41 o 
 -17   5  12       19.91       63.52     35.84 o 
 -15   5  12       26.54       20.28     30.12 o 
 -13   5  12       62.56       67.34     31.55 o 
 -11   5  12       23.53       14.47     25.12 o 
  -9   5  12      255.24      267.34     42.63 o 
  -7   5  12      420.48      455.22     54.54 o 
  -5   5  12        3.27      -13.53     31.03 o 
  -3   5  12      292.43      261.77     56.96 o 
  -1   5  12       79.30      108.40     40.80 o 
   1   5  12        0.65       -6.30     27.76 o 
   3   5  12       13.09       37.83     31.98 o 
   5   5  12       31.39        4.35     27.04 o 
   7   5  12        0.03       -4.35     29.75 o 
   9   5  12        1.47       14.21     47.68 o 
  11   5  12        9.96       16.72     32.18 o 
 -14   6  12        2.15        3.39     31.56 o 
 -12   6  12        0.47        7.98     27.96 o 
 -10   6  12        1.99        1.35     34.47 o 
  -8   6  12       30.50       43.27     30.85 o 
  -6   6  12       34.90       35.39     41.41 o 
  -4   6  12       67.36       57.48     53.27 o 
  -2   6  12      311.96      378.68     72.54 o 
   0   6  12       69.48      139.56     51.16 o 
   2   6  12       93.71      167.09     52.29 o 
   4   6  12       28.13       51.63     37.95 o 
   6   6  12       15.66      -24.78     30.89 o 
   8   6  12       45.95       73.32     37.85 o 
  10   6  12       39.88      115.17     47.45 o 
 -11   7  12        0.08       54.43     36.29 o 
  -9   7  12        0.61        7.38     44.14 o 
  -7   7  12        1.82       -8.55     42.96 o 
  -5   7  12        0.00       57.88     55.20 o 
  -3   7  12        1.89       58.85     43.63 o 
  -1   7  12        0.00       25.45     44.71 o 
   1   7  12       71.16       81.61     56.82 o 
   3   7  12      181.45      254.46     61.67 o 
   5   7  12       39.21      110.94     63.01 o 
   7   7  12        0.80       11.90     37.30 o 
  -6   8  12       11.43       -8.96     59.00 o 
  -4   8  12       44.65       96.50     57.93 o 
  -2   8  12        7.99        7.53     61.36 o 
   0   8  12        2.25       15.76     54.76 o 
   2   8  12        7.47       30.31     47.22 o 
 -19   1  13        2.47      -21.03     38.63 o 
 -17   1  13        0.02        8.16     42.52 o 
 -15   1  13        5.71      -17.82     36.66 o 
 -13   1  13        6.90       26.95     37.18 o 
 -11   1  13      773.16      876.60    102.71 o 
  -9   1  13       40.32       10.79     21.52 o 
  -7   1  13       44.84       35.99     22.45 o 
  -5   1  13     1335.11     1264.68     46.37 o 
  -3   1  13     2396.58     2537.34     65.04 o 
  -1   1  13      511.23      449.40     30.66 o 
   1   1  13       96.80      177.86     36.23 o 
   3   1  13     1018.25     1022.57     69.49 o 
   5   1  13      669.37      657.19     61.06 o 
   7   1  13      129.65       99.29     41.83 o 
   9   1  13       63.80       87.67     45.53 o 
  11   1  13       17.53       -2.43     40.78 o 
  13   1  13        0.37      -61.54     41.03 o 
 -18   2  13       19.85       30.66     46.88 o 
 -16   2  13       19.35       13.17     43.37 o 
 -14   2  13       54.46       45.17     40.15 o 
 -12   2  13        0.16        2.47     23.30 o 
 -10   2  13      813.13      762.10     53.82 o 
  -8   2  13      564.06      598.74     47.25 o 
  -6   2  13       35.54       35.38     21.93 o 
  -4   2  13      219.19      199.79     26.36 o 
  -2   2  13      416.94      405.34     39.34 o 
   0   2  13       15.47       35.70     25.82 o 
   2   2  13     1184.89     1205.40     74.23 o 
   4   2  13      659.42      685.02     60.06 o 
   6   2  13        2.47        3.67     26.21 o 
   8   2  13      220.25      213.31     39.91 o 
  10   2  13      182.76      246.24     69.24 o 
  12   2  13       13.88       70.89     49.06 o 
  14   2  13        9.40       14.64     47.77 o 
 -17   3  13        2.69      -18.67     65.16 o 
 -15   3  13       40.17       86.35     36.71 o 
 -13   3  13       35.01       49.38     28.94 o 
 -11   3  13      245.15      182.64     34.08 o 
  -9   3  13       34.86       32.90     24.78 o 
  -7   3  13      295.95      338.05     42.25 o 
  -5   3  13        1.13      -27.05     18.03 o 
  -3   3  13       98.85       40.48     25.08 o 
  -1   3  13      186.85      173.01     41.90 o 
   1   3  13        0.82       -5.83     24.85 o 
   3   3  13        0.95       12.26     26.88 o 
   5   3  13       39.23       20.88     26.21 o 
   7   3  13       47.57       27.54     32.47 o 
   9   3  13       90.23       84.34     39.44 o 
  11   3  13        1.02       27.98     36.65 o 
  13   3  13       98.86       81.64     50.86 o 
 -16   4  13        0.72       23.69     34.85 o 
 -14   4  13       18.36       40.12     28.27 o 
 -12   4  13      113.00       93.03     31.15 o 
 -10   4  13       57.22       34.30     24.54 o 
  -8   4  13       21.80       54.89     27.41 o 
  -6   4  13      221.65      192.15     41.52 o 
  -4   4  13      139.70      107.87     33.30 o 
  -2   4  13        2.51      -10.15     32.22 o 
   0   4  13        0.15       -1.59     29.89 o 
   2   4  13        2.69       -0.50     32.68 o 
   4   4  13        1.10       -0.57     25.12 o 
   6   4  13        2.48       36.35     56.38 o 
   8   4  13        4.04        3.63     30.10 o 
  10   4  13        8.89        1.29     31.63 o 
  12   4  13       70.76       72.78     55.68 o 
 -15   5  13       22.44       27.12     34.07 o 
 -13   5  13       14.77       25.40     34.79 o 
 -11   5  13        8.11       22.10     27.69 o 
  -9   5  13        5.24       -6.95     26.13 o 
  -7   5  13        1.89        9.57     28.97 o 
  -5   5  13       25.87       36.50     47.55 o 
  -3   5  13        0.09       -3.92     32.67 o 
  -1   5  13       13.90       15.11     31.22 o 
   1   5  13       45.23      107.86     54.37 o 
   3   5  13        2.61       10.93     31.66 o 
   5   5  13        7.56       -8.27     28.40 o 
   7   5  13        3.98       -6.52     34.05 o 
   9   5  13        0.16       16.02     30.41 o 
 -12   6  13       26.71       29.60     35.12 o 
 -10   6  13        1.67       25.80     32.36 o 
  -8   6  13       12.22       52.95     48.29 o 
  -6   6  13        1.22       14.06     42.21 o 
  -4   6  13        8.97       44.43     45.96 o 
  -2   6  13       39.56       47.03     60.80 o 
   0   6  13       18.25       34.31     49.55 o 
   2   6  13        1.71       24.60     48.12 o 
   4   6  13       59.92       70.85     38.01 o 
   6   6  13       52.50       87.94     40.24 o 
   8   6  13       46.06       85.88     43.49 o 
  -9   7  13        0.32        2.18     45.04 o 
  -7   7  13        2.47       30.59     48.71 o 
  -5   7  13        1.55       -9.83     59.33 o 
  -3   7  13        4.62       10.33     43.06 o 
  -1   7  13       15.07       -3.73     44.33 o 
   1   7  13        0.52      -38.60     45.17 o 
   3   7  13        8.48       13.05     54.84 o 
   5   7  13        5.85      -23.69     55.06 o 
 -18   0  14      119.04       98.50     71.03 o 
 -16   0  14        2.79        0.76     52.47 o 
 -14   0  14        4.49       43.94     49.44 o 
 -12   0  14     1460.47     1478.82    155.24 o 
 -10   0  14      494.13      491.08     90.56 o 
  -8   0  14     6070.14     6685.13    291.46 o 
  -6   0  14     1951.60     2006.64     84.95 o 
  -4   0  14      568.27      567.94     49.03 o 
  -2   0  14     1786.04     1970.86     85.81 o 
   0   0  14      287.23      253.77     36.34 o 
   2   0  14       13.32       30.72     33.24 o 
   4   0  14        0.04      -27.09     50.00 o 
   6   0  14      184.74      221.44     75.39 o 
   8   0  14        6.81      -14.58     57.20 o 
  10   0  14        2.11       28.22     67.43 o 
  12   0  14        4.19       96.41     88.83 o 
 -19   1  14       20.38      -10.23     56.65 o 
 -17   1  14       76.89       31.11     50.26 o 
 -15   1  14       83.48      104.44     55.37 o 
 -13   1  14      689.98      739.37    124.67 o 
 -11   1  14      234.28      233.17     50.17 o 
  -9   1  14       57.01       58.91     25.10 o 
  -7   1  14      945.63      958.27     56.08 o 
  -5   1  14        1.50       -3.53     15.46 o 
  -3   1  14     1139.46     1159.10     47.59 o 
  -1   1  14     1092.16     1126.09     52.81 o 
   1   1  14        1.47       32.74     30.96 o 
   3   1  14      387.17      355.23     43.92 o 
   5   1  14      116.41      109.99     34.09 o 
   7   1  14       41.24       23.62     37.57 o 
   9   1  14       22.92       24.91     69.42 o 
  11   1  14       11.05       20.91     37.26 o 
  13   1  14       17.92      -37.13     52.13 o 
 -18   2  14      119.69      160.61     95.75 o 
 -16   2  14      103.88      116.81     52.38 o 
 -14   2  14       26.35       24.76     40.72 o 
 -12   2  14        0.70       -2.94     26.78 o 
 -10   2  14       19.00       34.98     24.18 o 
  -8   2  14      141.33      150.26     27.94 o 
  -6   2  14       39.36       40.30     24.79 o 
  -4   2  14       32.91       31.74     24.88 o 
  -2   2  14       98.97       72.50     24.58 o 
   0   2  14        7.92        0.88     26.00 o 
   2   2  14     1170.15     1223.96     78.65 o 
   4   2  14      931.55     1024.24     74.88 o 
   6   2  14      240.61      191.32     41.55 o 
   8   2  14      451.13      499.25     57.30 o 
  10   2  14       10.07       -4.06     36.96 o 
  12   2  14       50.60       88.10     58.67 o 
 -17   3  14       32.41       36.36     50.97 o 
 -15   3  14       86.33       87.75     57.39 o 
 -13   3  14       18.42       44.25     27.92 o 
 -11   3  14       36.28       69.79     30.14 o 
  -9   3  14        2.68       25.39     25.72 o 
  -7   3  14        0.00       23.09     22.47 o 
  -5   3  14       61.10       49.98     27.90 o 
  -3   3  14      133.07      136.31     33.71 o 
  -1   3  14        1.90        3.11     31.17 o 
   1   3  14      175.82      137.51     33.82 o 
   3   3  14      136.33      129.48     36.91 o 
   5   3  14       84.42      111.09     38.81 o 
   7   3  14      442.41      497.77     58.72 o 
   9   3  14      243.73      328.02     53.00 o 
  11   3  14        6.34       -8.02     39.36 o 
 -16   4  14        0.06       21.93     44.42 o 
 -14   4  14        6.99       15.79     29.91 o 
 -12   4  14       17.19       27.15     29.89 o 
 -10   4  14       21.45       29.00     32.13 o 
  -8   4  14      186.39      204.18     46.01 o 
  -6   4  14       23.27       45.50     31.82 o 
  -4   4  14       82.67       62.11     37.68 o 
  -2   4  14       57.03       51.32     45.74 o 
   0   4  14       52.10       33.55     38.75 o 
   2   4  14       16.73       36.42     31.17 o 
   4   4  14        0.90      -18.08     27.44 o 
   6   4  14       45.06       29.96     34.73 o 
   8   4  14        9.40      -10.73     35.04 o 
  10   4  14        3.85        7.61     39.94 o 
 -13   5  14        8.15       63.53     33.67 o 
 -11   5  14        3.36       -3.43     38.62 o 
  -9   5  14       54.03       69.20     34.16 o 
  -7   5  14       28.26       39.68     38.86 o 
  -5   5  14       59.83       33.68     35.29 o 
  -3   5  14        0.01        6.72     41.64 o 
  -1   5  14      160.79      122.31     46.40 o 
   1   5  14      134.03      129.38     46.44 o 
   3   5  14       30.19        8.20     43.43 o 
   5   5  14        2.37      -19.04     29.44 o 
   7   5  14       11.25        3.11     32.92 o 
   9   5  14        0.06       11.01     40.10 o 
 -12   6  14        0.95       39.57     38.44 o 
 -10   6  14        5.36      -13.74     35.86 o 
  -8   6  14        0.03       26.67     57.98 o 
  -6   6  14       44.56       49.45     52.22 o 
  -4   6  14       39.83       30.39     51.05 o 
  -2   6  14        8.27       71.65     55.88 o 
   0   6  14       43.05       64.85     62.32 o 
   2   6  14       14.24       20.67     43.79 o 
   4   6  14        9.91       22.05     59.29 o 
   6   6  14        0.04       -3.46     34.36 o 
  -7   7  14        9.97       23.22     50.69 o 
  -5   7  14        4.67        6.32     46.76 o 
  -3   7  14        0.30      -11.25     40.59 o 
  -1   7  14        0.00       11.33     59.66 o 
   1   7  14        7.79      -18.47     51.22 o 
 -17   1  15       25.52        5.54     46.29 o 
 -15   1  15      344.42      356.43     67.59 o 
 -13   1  15      183.61      222.50     54.01 o 
 -11   1  15       33.23       30.22     36.09 o 
  -9   1  15       15.25       16.43     28.02 o 
  -7   1  15        0.03       -6.18     21.16 o 
  -5   1  15       89.58       69.24     23.47 o 
  -3   1  15      460.16      416.27     34.74 o 
  -1   1  15      159.16      128.52     25.20 o 
   1   1  15        0.35        7.39     29.35 o 
   3   1  15       18.16       -7.53     26.70 o 
   5   1  15      100.66       80.12     32.75 o 
   7   1  15      153.20      137.14     52.64 o 
   9   1  15        6.51      -28.90     39.10 o 
  11   1  15       78.37      140.34     62.62 o 
 -16   2  15        2.93       21.49     45.81 o 
 -14   2  15        0.55      -20.52     48.26 o 
 -12   2  15       60.28      123.14     52.84 o 
 -10   2  15       31.18       48.63     26.53 o 
  -8   2  15       11.46       20.17     23.11 o 
  -6   2  15        0.33       10.52     25.37 o 
  -4   2  15       83.43       47.29     28.39 o 
  -2   2  15       25.29       -1.89     24.04 o 
   0   2  15        0.53       18.60     26.80 o 
   2   2  15        3.33       11.55     33.24 o 
   4   2  15      165.98      173.55     40.44 o 
   6   2  15      208.97      237.89     46.14 o 
   8   2  15       32.41       63.74     41.92 o 
  10   2  15       15.16       23.22     40.47 o 
 -15   3  15        7.53       31.72     46.09 o 
 -13   3  15        0.00      -10.05     32.44 o 
 -11   3  15        1.22       -3.88     25.79 o 
  -9   3  15      120.93       74.60     27.45 o 
  -7   3  15      110.15      104.96     35.06 o 
  -5   3  15      126.13      124.91     37.26 o 
  -3   3  15      441.52      403.34     62.99 o 
  -1   3  15        1.13      -11.31     35.72 o 
   1   3  15      317.78      283.07     44.76 o 
   3   3  15       41.51       16.62     29.06 o 
   5   3  15       31.05       51.80     39.76 o 
   7   3  15        5.22        2.18     39.33 o 
   9   3  15        1.11       19.45     34.44 o 
 -14   4  15       14.76        1.24     44.27 o 
 -12   4  15        6.69       -7.73     28.22 o 
 -10   4  15      105.80      118.24     40.41 o 
  -8   4  15       92.78       82.06     30.86 o 
  -6   4  15       48.17       41.18     30.06 o 
  -4   4  15      148.29      162.78     50.32 o 
  -2   4  15      113.98      148.17     46.36 o 
   0   4  15        0.71       32.35     40.72 o 
   2   4  15       45.40       19.25     29.31 o 
   4   4  15      140.60      177.53     40.77 o 
   6   4  15       59.16       81.13     37.18 o 
   8   4  15        0.16        3.82     38.54 o 
 -13   5  15        8.85       36.44     45.53 o 
 -11   5  15        6.87       46.30     43.62 o 
  -9   5  15       18.41       10.34     36.27 o 
  -7   5  15       29.23       46.95     37.53 o 
  -5   5  15        2.31      -15.63     46.62 o 
  -3   5  15        2.04      -22.77     40.34 o 
  -1   5  15       98.55       89.78     52.51 o 
   1   5  15       75.18      108.43     59.32 o 
   3   5  15        5.67        2.37     54.00 o 
   5   5  15        1.05      -21.76     39.14 o 
   7   5  15        1.15       22.23     35.51 o 
  -8   6  15        5.02      -18.83     56.02 o 
  -6   6  15      121.66      104.75     78.80 o 
  -4   6  15       70.20      150.60     57.82 o 
  -2   6  15        0.26       33.27     53.87 o 
   0   6  15        4.48       -2.53     43.32 o 
   2   6  15        0.35        9.94     48.97 o 
 -16   0  16       40.14       14.21     73.68 o 
 -14   0  16       14.09       -3.98     68.57 o 
 -12   0  16      160.84      167.83     80.51 o 
 -10   0  16      104.51       64.78     53.23 o 
  -8   0  16       44.24      143.58     68.95 o 
  -6   0  16      819.86      928.98     82.18 o 
  -4   0  16      573.15      585.26     57.11 o 
  -2   0  16        1.89       -2.12     33.94 o 
   0   0  16       49.46       15.05     39.65 o 
   2   0  16        9.05       -2.07     27.17 o 
   4   0  16       15.62       18.18     60.23 o 
   6   0  16        2.32      -82.96     57.20 o 
   8   0  16       11.96       21.59     51.71 o 
  10   0  16       20.39       -4.92     76.71 o 
 -15   1  16       88.59       94.42     47.33 o 
 -13   1  16        1.41       15.27     40.82 o 
 -11   1  16      257.72      246.93     61.15 o 
  -9   1  16      162.04      167.50     48.81 o 
  -7   1  16       16.15       -1.26     25.84 o 
  -5   1  16        1.18       -3.75     22.16 o 
  -3   1  16       17.61        0.11     19.53 o 
  -1   1  16      161.81      150.21     34.24 o 
   1   1  16       85.82      112.78     38.60 o 
   3   1  16       15.91      -10.50     25.87 o 
   5   1  16       11.48       12.81     35.49 o 
   7   1  16        3.47      -20.92     45.80 o 
   9   1  16        0.21       -6.40     49.49 o 
 -16   2  16      183.02      231.34     67.53 o 
 -14   2  16       87.40      125.87     62.15 o 
 -12   2  16       57.84       92.64     46.49 o 
 -10   2  16       22.74       22.62     35.04 o 
  -8   2  16        0.02        0.93     25.34 o 
  -6   2  16        6.21       13.36     28.10 o 
  -4   2  16        2.35       33.51     29.83 o 
  -2   2  16       21.48        9.79     29.88 o 
   0   2  16       86.19      123.07     35.20 o 
   2   2  16       26.54       22.32     34.51 o 
   4   2  16       45.90        1.65     26.04 o 
   6   2  16        6.67       23.51     39.38 o 
   8   2  16       29.62       51.75     50.42 o 
 -15   3  16        1.25       43.80     55.77 o 
 -13   3  16        5.95       46.31     53.05 o 
 -11   3  16       13.33       42.90     30.55 o 
  -9   3  16        3.47       31.73     33.65 o 
  -7   3  16        5.99       15.63     29.26 o 
  -5   3  16       15.65       -4.74     34.47 o 
  -3   3  16       20.46       48.06     39.95 o 
  -1   3  16        4.82       32.73     39.83 o 
   1   3  16       19.52       50.70     37.37 o 
   3   3  16       78.09       51.70     33.81 o 
   5   3  16        6.38       -3.21     34.56 o 
   7   3  16       81.04       65.33     39.61 o 
 -12   4  16        7.30       13.49     37.78 o 
 -10   4  16        2.53        2.22     33.67 o 
  -8   4  16       39.42       44.77     38.72 o 
  -6   4  16       10.72       57.73     38.28 o 
  -4   4  16       25.08       44.29     43.79 o 
  -2   4  16      109.11      105.20     47.43 o 
   0   4  16       52.89       48.20     78.61 o 
   2   4  16       75.87      116.75     49.42 o 
   4   4  16       40.11       33.90     34.79 o 
   6   4  16        0.19       35.20     32.88 o 
  -9   5  16       21.66       29.08     44.39 o 
  -7   5  16       71.27      161.22     53.05 o 
  -5   5  16        1.84       28.26     54.09 o 
  -3   5  16       64.47       96.05     60.64 o 
  -1   5  16       36.75       52.66     49.44 o 
   1   5  16        0.11      -16.65     40.98 o 
   3   5  16        0.64       32.07     42.52 o 
 -13   1  17      126.10      164.32     63.47 o 
 -11   1  17      141.63      211.81     53.63 o 
  -9   1  17        1.02       -5.82     34.46 o 
  -7   1  17        4.99       52.55     33.77 o 
  -5   1  17       11.49       11.43     27.72 o 
  -3   1  17        0.57       11.01     28.41 o 
  -1   1  17       15.39        9.40     26.90 o 
   1   1  17       13.27       32.38     28.87 o 
   3   1  17        1.94        6.51     27.44 o 
   5   1  17       51.31       53.25     37.59 o 
   7   1  17        2.73      -15.05     39.04 o 
 -14   2  17        0.43        5.56     36.59 o 
 -12   2  17       15.74      -23.79     39.23 o 
 -10   2  17        2.54       -6.65     46.20 o 
  -8   2  17        0.81        1.30     29.42 o 
  -6   2  17       45.94       32.82     31.50 o 
  -4   2  17       87.64       98.95     35.93 o 
  -2   2  17        4.79       12.27     41.24 o 
   0   2  17       13.76       13.09     31.53 o 
   2   2  17       21.46       50.72     32.63 o 
   4   2  17        0.01       22.06     39.36 o 
   6   2  17        4.66      -19.02     29.31 o 
 -11   3  17       32.85       21.30     45.31 o 
  -9   3  17       50.87       23.23     39.00 o 
  -7   3  17       14.65       11.02     29.49 o 
  -5   3  17        7.49      -21.73     28.62 o 
  -3   3  17        1.28       27.30     45.14 o 
  -1   3  17       35.93       -5.38     38.26 o 
   1   3  17        3.92      -15.38     38.46 o 
   3   3  17        4.74      -20.05     26.59 o 
   5   3  17       16.19        7.79     35.85 o 
 -10   4  17       65.42       57.61     38.49 o 
  -8   4  17        1.93       22.05     35.68 o 
  -6   4  17       17.34       12.03     33.78 o 
  -4   4  17        8.16       13.04     42.55 o 
  -2   4  17        1.64       21.34     52.51 o 
   0   4  17       34.23       17.39     38.13 o 
   2   4  17       30.57       33.49     46.88 o 
  -5   5  17        0.51       -6.22     48.17 o 
  -3   5  17        1.64       32.62     59.46 o 
  -1   5  17        2.91       35.24     52.27 o 
 -12   0  18       32.52       23.68     77.85 o 
 -10   0  18       62.82      172.75     66.49 o 
  -8   0  18       71.74       65.73     66.30 o 
  -6   0  18        4.59       28.98     48.11 o 
  -4   0  18       79.76      151.91     72.17 o 
  -2   0  18        3.06      -19.35     40.53 o 
   0   0  18       68.84       48.33     42.96 o 
   2   0  18      109.15      164.80     63.27 o 
   4   0  18       97.91      228.25     71.22 o 
 -11   1  18       20.82       19.41     47.65 o 
  -9   1  18       36.08       27.72     41.36 o 
  -7   1  18        7.88       34.47     64.78 o 
  -5   1  18       19.42       27.87     31.01 o 
  -3   1  18      107.32      172.86     49.13 o 
  -1   1  18       39.26       82.74     34.45 o 
   1   1  18        0.12      -12.23     28.13 o 
   3   1  18       16.10      -20.53     28.58 o 
   5   1  18        0.00       29.73     44.25 o 
 -10   2  18        0.01      -17.80     49.44 o 
  -8   2  18        8.90       15.38     42.15 o 
  -6   2  18       28.02       46.10     31.20 o 
  -4   2  18        3.94       16.55     32.16 o 
  -2   2  18       72.51       54.04     37.80 o 
   0   2  18       25.16       80.65     43.13 o 
   2   2  18        5.37       27.57     32.89 o 
   4   2  18        1.19        5.40     43.42 o 
  -9   3  18       28.56       44.78     33.52 o 
  -7   3  18        6.34       -6.91     32.98 o 
  -5   3  18       24.27       31.08     38.54 o 
  -3   3  18       21.91       -5.07     46.97 o 
  -1   3  18        7.06       12.13     40.63 o 
   1   3  18        7.27      -19.07     36.89 o 
  -4   4  18        0.60        6.39     45.42 o 
  -7   1  19       17.71      -11.93     64.78 o 
  -5   1  19        6.74       26.90     55.50 o 
  -3   1  19       79.39        4.95     45.17 o 
  -1   1  19       54.74       91.68     49.98 o 
  -6   2  19       56.08       79.87     41.56 o 
  -4   2  19        9.27       10.70     49.56 o 
  -2   2  19        0.46      -22.35     72.36 o 
                                                 
